# Supplementary material for: Plasmodium and intestinal parasite infections among pregnant women at first antenatal care contact in northwest Ethiopia: A study of prevalence and associated risk factors
Source: PLoS One. 2025 Feb 27;20(2):e0316483. doi: 10.1371/journal.pone.0316483 (PMC11867340; doi:10.1371/journal.pone.0316483)
Supplement: S2 Data — (XLSX) [file pone.0316483.s002.xlsx]

## Sheet: Malaria in pregnancy data
	Residence of Pregnant woman	Educational status of pregnant wooman	Occupational of Pregnant woman	Marital status of woman	Family size in household of Pregnant woman	Is there any stagnant water around your hououse	Do you have insecticide treated bed net (ITN)	If you have ITNs, how many ITNs do you have?	How often do you slept under ITN during this pregnancy?	Have you slept under ITN yesterday (the day before survey)?	If yo don’t sleep under ITN regularly, what is the reason?	Was your house sprayed with Indoor Residual Sprays last year?	Presence of sign and symptom of IP?	Type of sign and symptoms of IP	Did you had habit of eating soil during this pregnancy(geophagia)?	How often do you wear shoes during pregnancy?	How often do you walk barefooted during pregnancy?	Is latrine available and routine use?	How often do you wash your hands after toilet?	Potable water source for the family?	Habit of river water contact for crossing, hygiene, and recreational activities?	Do you have habit of eating raw/undercooked and unwashed Vegetables/fruits?	Mid-upper arm circumference (MUAC) of woman at first ANC?	Body temprature Pregnant woman in degree centigrades?	Malaria sign and symptoms?	Type of malaria sign and symptoms?	Number of Gravidas of woman	Number of parity of woman	Peripheral blood microscopic diagnosis of malaria	Species of Plasmodium detected from peripheral blood microscopy	Stage of Plasmodium detected by peripheral blood microscopy	Stage of Plasmodium detected in case of mixed peripheral blood infections	Peripheral blood parasite density per microliter of blood	Peripheral blood RDT malaria diagnosis result	Peripheral blood RDT Plasmodium species detected	Peripheral blood PCR malaria diagnosis result	Peripheral blood PCR plasmodium species detected	Stool wet mount examination result	Species of intestnal parasites detected in stool wet mount examination	Stool examination result from Kato-katz slide1	Species of intestnal parasites detected in Kato-katz slide1 examination?	Stool examination result from Kato-katz slide 2	Species of intestnal parasites detected in Kato-katz slide 2 examination
1	Rural	Illiterate	House wife	Married	3	No	Yes	1	Always	Yes	NA	No	No	NA	No	Always	Never	Yes	Always	Well water	No	No	25	37	No	NA	2	1	Hemoparasite seen	Plasmodium falciparum	Trophozoite and Gamet of P.falci	NA	440	Positive	Mixed infection	Positive	Mixed Pf and Pvinfection	No ova/parasite seen	NA	No ova/parasite seen	NA	No ova/parasite seen	NA
2	Rural	Illiterate	Merchant	Married	7	No	No	NA	NA	NA	NA	No	No	NA	No	Always	Never	Yes	Always	Tap water	No	No	25	36.8	No	NA	6	5	No Hemoparasite seen	NA	NA	NA	NA	Positive	Mixed infection	Negative	NA	No ova/parasite seen	NA	No ova/parasite seen	NA	No ova/parasite seen	NA
3	Rural	Primary Education	Farmer	Married	2	No	Yes	1	Sometimes	No	Fear of side effects such as bad	No	No	NA	No	Always	Never	No	Sometimes	Spring	Yes	Yes	23	37.1	No	NA	1	0	No Hemoparasite seen	NA	NA	NA	NA	Negative	NA	Positive	Mixed Pf and Pvinfection	Ova/parasite seen	S.mansoni	Ova/parasite seen	S.mansoni	Ova/ parasite seen	S.mansoni
4	Rural	Illiterate	House wife	Married	2	No	Yes	1	usually	No	Fear of side effects such as bad	Yes	No	NA	No	Always	Never	Yes	Always	Tap water	No	No	24	36.9	No	NA	4	1	No Hemoparasite seen	NA	NA	NA	NA	Positive	Mixed infection	Negative	NA	Ova/parasite seen	Hook worm	Ova/parasite seen	Hook worm	Ova/ parasite seen	Hook worm
5	Urban	Primary Education	Farmer	Married	2	No	Yes	1	Sometimes	No	Fear of side effects such as bad	No	No	NA	No	Usually	Rarelly	Yes	Usually	Tap water	Yes	Yes	21	36.4	No	NA	1	0	Hemoparasite seen	Plasmodium Vivax	Trophozoite and gamet of P.vivax	NA	1000	Positive	Plasmodium Vivax	Positive	Plasmodium Vivax	No ova/parasite seen	NA	No ova/parasite seen	NA	No ova/parasite seen	NA
6	Rural	Secondary education	House wife	Married	2	No	Yes	1	Always	No	Fear of side effects such as bad	Yes	No	NA	No	Always	Never	Yes	Always	Well water	No	No	24	36.7	No	NA	1	0	No Hemoparasite seen	NA	NA	NA	NA	Negative	NA	Positive	Plasmodium Vivax	No ova/parasite seen	NA	No ova/parasite seen	NA	No ova/parasite seen	NA
7	Rural	Illiterate	Farmer	Married	5	No	No	NA	NA	NA	NA	No	No	NA	No	Sometimes	Sometimes	No	Rarelly	Well water	Yes	No	23.5	36.7	No	NA	1	0	No Hemoparasite seen	NA	NA	NA	NA	Negative	NA	Positive	Plasmodium Vivax	No ova/parasite seen	NA	No ova/parasite seen	NA	No ova/parasite seen	NA
8	Rural	Illiterate	Farmer	Married	3	No	Yes	1	Rarely	No	Lack of awareness for its benefi	No	No	NA	No	Sometimes	Sometimes	No	Sometimes	Spring	No	No	24	38.1	Yes	NA	3	1	No Hemoparasite seen	NA	NA	NA	NA	Positive	Plasmodium Vivax	Negative	NA	No ova/parasite seen	NA	No ova/parasite seen	NA	No ova/parasite seen	NA
9	Rural	Illiterate	Farmer	Married	5	Yes	Yes	2	usually	No	Fear of side effects such as bad	No	No	NA	No	Always	Never	No	Usually	Spring	Yes	No	23	36.7	No	NA	4	3	No Hemoparasite seen	NA	NA	NA	NA	Negative	NA	Positive	Plasmodium Vivax	No ova/parasite seen	NA	No ova/parasite seen	NA	No ova/parasite seen	NA
10	Urban	Primary Education	House wife	Married	4	No	Yes	3	Sometimes	No	Fear of side effects such as bad	No	No	NA	No	Always	Never	Yes	Always	Tap water	No	No	23	36.8	No	NA	4	3	Hemoparasite seen	Plasmodium Vivax	Trophozoite and gamet of P.vivax	NA	6680	Positive	Plasmodium Vivax	Positive	Plasmodium Vivax	Ova/parasite seen	E.histolytica	No ova/parasite seen	NA	No ova/parasite seen	NA
11	Rural	Primary Education	Farmer	Married	7	Yes	No	NA	NA	NA	NA	Yes	No	NA	No	Always	Never	No	Always	Spring	Yes	Yes	23	37.5	Yes	Fever	1	0	Hemoparasite seen	Plasmodium Vivax	Trophozoite and gamet of P.vivax	NA	240	Positive	Plasmodium Vivax	Positive	Plasmodium Vivax	Ova/parasite seen	G.lamblia	Ova/parasite seen	G.lamblia	No ova/parasite seen	NA
12	Rural	Illiterate	Merchant	Married	4	No	Yes	2	Sometimes	No	Fear of side effects such as bad	No	No	NA	No	Always	Never	Yes	Always	Spring	No	Yes	25	36.9	No	NA	1	0	No Hemoparasite seen	NA	NA	NA	NA	Positive	Plasmodium Vivax	Negative	NA	No ova/parasite seen	NA	Ova/parasite seen	H.nana	Ova/ parasite seen	H.nana
13	Rural	Primary Education	Farmer	Married	4	No	Yes	1	Never	No	Fear of side effects such as bad	No	No	NA	No	Never	Always	No	Sometimes	Spring	Yes	Yes	21	38.2	Yes	Fever, headache, nausea, diarrhe	1	0	Hemoparasite seen	Plasmodium Vivax	Trophozoite and gamet of P.vivax	NA	4440	Positive	Plasmodium Vivax	Positive	Plasmodium Vivax	Ova/parasite seen	E.histolytica	Ova/parasite seen	Ehistolytica and Hookworm	Ova/ parasite seen	Ehistolytica and Hookworm
14	Rural	Primary Education	House wife	Married	3	No	Yes	1	Sometimes	No	Fear of side effects such as bad	No	Yes	NA	No	Rarely	Never	Yes	Always	Well water	Yes	Yes	24	37.8	Yes	Fever and headache	1	0	Hemoparasite seen	Plasmodium Vivax	Trophozoite of P.vivax	NA	5160	Positive	Plasmodium Vivax	Positive	Plasmodium Vivax	Ova/parasite seen	Hook worm	Ova/parasite seen	Hook worm	Ova/ parasite seen	Hook worm
15	Urban	Primary Education	House wife	Married	2	No	No	NA	NA	NA	NA	No	No	NA	No	Never	Never	Yes	Never	Tap water	Yes	Yes	21	37	No	NA	1	0	Hemoparasite seen	Plasmodium Vivax	Trophozoite and gamet of P.vivax	NA	3120	Positive	Plasmodium Vivax	Positive	Plasmodium Vivax	No ova/parasite seen	NA	Ova/parasite seen	Hook worm	Ova/ parasite seen	Hook worm
16	Rural	Illiterate	Farmer	Married	2	No	Yes	1	usually	No	Lack of awareness for its benefi	Yes	No	NA	No	Always	Never	No	Always	Spring	Yes	Yes	23	36.7	No	NA	1	0	No Hemoparasite seen	NA	NA	NA	NA	Negative	NA	Positive	Plasmodium Vivax	No ova/parasite seen	NA	Ova/parasite seen	H.nana	Ova/ parasite seen	H.nana
17	Rural	Illiterate	Farmer	Widowed	7	No	Yes	1	Sometimes	No	Fear of side effects such as bad	Yes	Yes	NA	No	Sometimes	Sometimes	Yes	Sometimes	Spring	Yes	No	23	37.8	Yes	Fever, headache, nausea, diarrhe	5	4	Hemoparasite seen	Plasmodium Vivax	Trophozoite of P.vivax	NA	440	Positive	Plasmodium Vivax	Positive	Plasmodium Vivax	No ova/parasite seen	NA	Ova/parasite seen	H.nana	Ova/ parasite seen	H.nana
18	Rural	Primary Education	House wife	Married	4	No	Yes	1	Sometimes	No	Fear of side effects such as bad	No	No	NA	No	Always	Never	No	Always	Well water	No	No	26	36.9	No	NA	6	4	Hemoparasite seen	Plasmodium Vivax	Trophozoite of P.vivax	NA	240	Positive	Plasmodium Vivax	Positive	Plasmodium Vivax	No ova/parasite seen	NA	Ova/parasite seen	H.nana	Ova/ parasite seen	H.nana
19	Rural	Illiterate	House wife	Married	2	No	No	NA	NA	NA	NA	No	No	NA	No	Always	Never	No	Always	Well water	No	Yes	23	37.5	Yes	Fever	1	0	Hemoparasite seen	Plasmodium falciparum	Trophozoite of P.faciparum	NA	4040	Positive	Plasmodium falciparum	Positive	Plasmodium falciparum	No ova/parasite seen	NA	No ova/parasite seen	NA	No ova/parasite seen	NA
20	Urban	Secondary education	Daily laborer	Married	2	No	Yes	2	Always	Yes	NA	No	No	NA	No	Always	Never	Yes	Always	Tap water	No	Yes	21	36.9	No	NA	1	0	No Hemoparasite seen	NA	NA	NA	NA	Negative	NA	Positive	Plasmodium falciparum	No ova/parasite seen	NA	No ova/parasite seen	NA	No ova/parasite seen	NA
21	Rural	Secondary education	House wife	Married	3	No	Yes	1	Sometimes	No	Fear of side effects such as bad	Yes	No	NA	No	Always	Never	Yes	Always	Tap water	No	Yes	22	36.9	No	NA	1	0	Hemoparasite seen	Plasmodium falciparum	Trophozoite of P.faciparum	NA	6960	Positive	Plasmodium falciparum	Positive	Plasmodium falciparum	No ova/parasite seen	NA	No ova/parasite seen	NA	No ova/parasite seen	NA
22	Urban	Primary Education	House wife	Married	2	No	Yes	1	Rarely	No	Fear of side effects such as bad	No	No	NA	No	Always	Never	Yes	Sometimes	Tap water	No	Yes	24	36.6	No	NA	1	0	Hemoparasite seen	Plasmodium falciparum	Trophozoite of P.faciparum	NA	21000	Positive	Plasmodium falciparum	Positive	Plasmodium falciparum	No ova/parasite seen	NA	No ova/parasite seen	NA	No ova/parasite seen	NA
23	Urban	Illiterate	Farmer	Married	2	No	No	NA	NA	NA	NA	No	No	NA	No	Always	Never	Yes	Always	Well water	Yes	No	24	36.5	No	NA	1	0	Hemoparasite seen	Plasmodium falciparum	Trophozoite of P.faciparum	NA	160	Positive	Plasmodium falciparum	Positive	Plasmodium falciparum	No ova/parasite seen	NA	No ova/parasite seen	NA	No ova/parasite seen	NA
24	Urban	Secondary education	Government Employee	Married	2	No	Yes	1	usually	No	Fear of side effects such as bad	No	No	NA	No	Always	Never	Yes	Usually	Well water	Yes	No	21	36.8	No	NA	1	0	Hemoparasite seen	Plasmodium falciparum	Trophozoite and Gamet of P.falci	NA	280	Positive	Plasmodium falciparum	Positive	Plasmodium falciparum	No ova/parasite seen	NA	No ova/parasite seen	NA	No ova/parasite seen	NA
25	Urban	Primary Education	Farmer	Married	2	No	Yes	1	Sometimes	No	Lack of awareness for its benefi	Yes	No	NA	No	Sometimes	Never	Yes	Sometimes	Spring	Yes	No	20	36.7	No	NA	1	0	Hemoparasite seen	Plasmodium falciparum	Trophozoite and Gamet of P.falci	NA	12960	Positive	Plasmodium falciparum	Positive	Plasmodium falciparum	No ova/parasite seen	NA	No ova/parasite seen	NA	No ova/parasite seen	NA
26	Rural	Illiterate	Farmer	Married	2	No	Yes	1	Never	No	Lack of space to hang	No	No	NA	No	Never	Always	Yes	Rarelly	Well water	No	No	22	36.7	No	NA	1	0	No Hemoparasite seen	NA	NA	NA	NA	Negative	NA	Positive	Plasmodium falciparum	No ova/parasite seen	NA	No ova/parasite seen	NA	No ova/parasite seen	NA
27	Rural	Primary Education	Farmer	Married	2	No	No	NA	NA	NA	NA	Yes	No	NA	No	Rarely	Sometimes	Yes	Always	Well water	Yes	No	23.5	36.7	No	NA	1	0	No Hemoparasite seen	NA	NA	NA	NA	Negative	NA	Positive	Plasmodium falciparum	No ova/parasite seen	NA	No ova/parasite seen	NA	No ova/parasite seen	NA
28	Rural	Illiterate	Farmer	Married	4	No	Yes	2	usually	No	Fear of side effects such as bad	No	No	NA	No	Sometimes	Sometimes	Yes	Sometimes	Spring	Yes	No	24	36.7	No	NA	1	0	Hemoparasite seen	Plasmodium falciparum	Trophozoite of P.faciparum	NA	4560	Positive	Plasmodium falciparum	Positive	Plasmodium falciparum	No ova/parasite seen	NA	No ova/parasite seen	NA	No ova/parasite seen	NA
29	Rural	Primary Education	Farmer	Married	5	No	Yes	2	Sometimes	No	Old and torn to use	No	No	NA	No	Sometimes	Sometimes	No	Usually	Spring	Yes	No	24	36.4	No	NA	1	0	Hemoparasite seen	Plasmodium falciparum	Trophozoite of P.faciparum	NA	1320	Positive	Plasmodium falciparum	Positive	Plasmodium falciparum	No ova/parasite seen	NA	No ova/parasite seen	NA	No ova/parasite seen	NA
30	Rural	Illiterate	Farmer	Married	6	No	No	NA	NA	NA	NA	No	No	NA	No	Sometimes	Sometimes	No	Rarelly	Well water	Yes	No	21	36.9	No	NA	1	0	Hemoparasite seen	Plasmodium falciparum	Trophozoite of P.faciparum	NA	3600	Positive	Plasmodium falciparum	Positive	Plasmodium falciparum	No ova/parasite seen	NA	No ova/parasite seen	NA	No ova/parasite seen	NA
31	Urban	College or University	Farmer	Widowed	4	No	Yes	2	Always	Yes	NA	No	No	NA	No	Always	Never	Yes	Always	Tap water	No	No	25	36.9	No	NA	1	0	No Hemoparasite seen	NA	NA	NA	NA	Negative	NA	Positive	Plasmodium falciparum	No ova/parasite seen	NA	No ova/parasite seen	NA	No ova/parasite seen	NA
32	Rural	Primary Education	House wife	Married	2	No	No	NA	NA	NA	NA	Yes	No	NA	No	Always	Never	Yes	Sometimes	Tap water	No	No	21	36.8	No	NA	1	0	No Hemoparasite seen	NA	NA	NA	NA	Negative	NA	Positive	Plasmodium falciparum	No ova/parasite seen	NA	No ova/parasite seen	NA	No ova/parasite seen	NA
33	Urban	Primary Education	Farmer	Married	2	No	No	NA	NA	NA	NA	No	No	NA	No	Usually	Never	Yes	Always	Tap water	No	No	24	36.7	No	NA	1	0	No Hemoparasite seen	NA	NA	NA	NA	Negative	NA	Positive	Plasmodium falciparum	No ova/parasite seen	NA	No ova/parasite seen	NA	No ova/parasite seen	NA
34	Rural	Illiterate	Farmer	Married	2	No	Yes	1	Sometimes	No	Lack of awareness for its benefi	Yes	No	NA	No	Sometimes	Never	Yes	Always	Tap water	No	No	23	36.8	No	NA	1	0	Hemoparasite seen	Plasmodium falciparum	Trophozoite of P.faciparum	NA	19240	Positive	Plasmodium falciparum	Positive	Plasmodium falciparum	No ova/parasite seen	NA	No ova/parasite seen	NA	No ova/parasite seen	NA
35	Urban	Secondary education	House wife	Married	2	No	Yes	1	Always	Yes	NA	No	Yes	NA	No	Rarely	Usually	Yes	Always	Well water	No	Yes	22	36.7	No	NA	2	0	No Hemoparasite seen	NA	NA	NA	NA	Negative	NA	Positive	Plasmodium falciparum	No ova/parasite seen	NA	No ova/parasite seen	NA	No ova/parasite seen	NA
36	Rural	Illiterate	Merchant	Married	3	No	Yes	1	Sometimes	No	Fear of side effects such as bad	No	No	NA	No	Always	Never	Yes	Always	Tap water	No	No	24	36.7	No	NA	2	1	No Hemoparasite seen	NA	NA	NA	NA	Negative	NA	Positive	Plasmodium falciparum	No ova/parasite seen	NA	No ova/parasite seen	NA	No ova/parasite seen	NA
37	Rural	Illiterate	Farmer	Married	3	Yes	No	NA	NA	NA	NA	No	No	NA	No	Always	Never	Yes	Always	Spring	Yes	No	24	36.6	No	NA	2	1	Hemoparasite seen	Plasmodium falciparum	Trophozoite and Gamet of P.falci	NA	11440	Positive	Plasmodium falciparum	Positive	Plasmodium falciparum	No ova/parasite seen	NA	No ova/parasite seen	NA	No ova/parasite seen	NA
38	Rural	Primary Education	Farmer	Married	5	No	Yes	1	Rarely	No	Fear of side effects such as bad	No	No	NA	Yes	Never	Always	Yes	Sometimes	Well water	Yes	No	26	36.8	No	NA	2	1	No Hemoparasite seen	NA	NA	NA	NA	Positive	Plasmodium falciparum	Negative	NA	No ova/parasite seen	NA	No ova/parasite seen	NA	No ova/parasite seen	NA
39	Rural	Illiterate	Farmer	Married	3	No	No	NA	NA	NA	NA	No	No	NA	No	Sometimes	Sometimes	No	Never	Spring	Yes	No	22	37	No	NA	2	1	Hemoparasite seen	Plasmodium falciparum	Trophozoite of P.faciparum	NA	2960	Positive	Plasmodium falciparum	Positive	Plasmodium falciparum	No ova/parasite seen	NA	No ova/parasite seen	NA	No ova/parasite seen	NA
40	Rural	Primary Education	Farmer	unmarried	1	No	Yes	1	Sometimes	No	Fear of side effects such as bad	Yes	No	NA	No	Sometimes	Sometimes	No	Sometimes	Well water	Yes	No	23	36.8	No	NA	2	1	Hemoparasite seen	Plasmodium falciparum	Trophozoite and Gamet of P.falci	NA	16160	Negative	NA	Positive	Plasmodium falciparum	No ova/parasite seen	NA	No ova/parasite seen	NA	No ova/parasite seen	NA
41	Urban	Primary Education	Farmer	Married	3	No	Yes	1	usually	Yes	NA	No	No	NA	No	Always	Never	Yes	Always	Tap water	No	No	24	36.5	No	NA	2	1	Hemoparasite seen	Plasmodium falciparum	Trophozoite of P.faciparum	NA	5650	Positive	Plasmodium falciparum	Positive	Plasmodium falciparum	No ova/parasite seen	NA	No ova/parasite seen	NA	No ova/parasite seen	NA
42	Urban	Secondary education	Merchant	Married	3	No	Yes	1	Sometimes	No	Fear of side effects such as bad	No	No	NA	No	Always	Never	Yes	Always	Tap water	No	No	23	36.8	No	NA	2	1	Hemoparasite seen	Plasmodium falciparum	Trophozoite of P.faciparum	NA	8960	Positive	Plasmodium falciparum	Positive	Plasmodium falciparum	No ova/parasite seen	NA	No ova/parasite seen	NA	No ova/parasite seen	NA
43	Urban	College or University	Government Employee	Married	3	No	Yes	1	usually	No	Fear of side effects such as bad	No	No	NA	No	Always	Never	Yes	Usually	Tap water	No	No	25	37	No	NA	2	1	No Hemoparasite seen	NA	NA	NA	NA	Positive	Plasmodium falciparum	Negative	NA	No ova/parasite seen	NA	No ova/parasite seen	NA	No ova/parasite seen	NA
44	Rural	Illiterate	House wife	Married	5	No	Yes	3	Always	Yes	NA	No	No	NA	No	Usually	Sometimes	No	Sometimes	Spring	Yes	No	23	36.7	No	NA	3	2	Hemoparasite seen	Plasmodium falciparum	Trophozoite of P.faciparum	NA	4560	Positive	Plasmodium falciparum	Positive	Plasmodium falciparum	No ova/parasite seen	NA	No ova/parasite seen	NA	No ova/parasite seen	NA
45	Rural	Primary Education	House wife	Married	3	No	No	NA	NA	NA	NA	No	No	NA	No	Always	Never	No	Always	Spring	Yes	No	21	37	No	NA	4	3	Hemoparasite seen	Plasmodium falciparum	Trophozoite of P.faciparum	NA	1200	Positive	Plasmodium falciparum	Positive	Plasmodium falciparum	No ova/parasite seen	NA	No ova/parasite seen	NA	No ova/parasite seen	NA
46	Urban	Secondary education	Merchant	Married	5	Yes	Yes	1	Sometimes	No	Fear of side effects such as bad	Yes	No	NA	No	Never	Always	Yes	Always	Well water	Yes	Yes	26	36.5	No	NA	5	4	Hemoparasite seen	Plasmodium falciparum	Trophozoite of P.faciparum	NA	120	Positive	Plasmodium falciparum	Positive	Plasmodium falciparum	No ova/parasite seen	NA	No ova/parasite seen	NA	No ova/parasite seen	NA
47	Rural	Illiterate	Farmer	Married	6	No	No	NA	NA	NA	NA	No	No	NA	Yes	Sometimes	Sometimes	No	Sometimes	Spring	Yes	No	23	38.1	Yes	Fever and headache	5	4	Hemoparasite seen	Plasmodium falciparum	Trophozoite of P.faciparum	NA	2000	Positive	Plasmodium falciparum	Positive	Plasmodium falciparum	No ova/parasite seen	NA	No ova/parasite seen	NA	No ova/parasite seen	NA
48	Rural	Illiterate	House wife	Married	6	No	No	NA	NA	NA	NA	No	No	NA	No	Never	Always	No	Usually	Spring	Yes	No	24	36.7	No	NA	5	4	No Hemoparasite seen	NA	NA	NA	NA	Negative	NA	Positive	Plasmodium falciparum	No ova/parasite seen	NA	No ova/parasite seen	NA	No ova/parasite seen	NA
49	Rural	Illiterate	House wife	Married	5	No	Yes	1	Sometimes	No	Lack of awareness for its benefi	Yes	No	NA	No	Never	Sometimes	Yes	Sometimes	Tap water	Yes	No	24	36.3	No	NA	5	4	No Hemoparasite seen	NA	NA	NA	NA	Positive	Plasmodium falciparum	Negative	NA	No ova/parasite seen	NA	No ova/parasite seen	NA	No ova/parasite seen	NA
50	Urban	Secondary education	Merchant	Married	9	No	Yes	2	Always	Yes	NA	No	No	NA	No	Always	Never	Yes	Always	Tap water	No	Yes	23	36.7	No	NA	6	5	Hemoparasite seen	Plasmodium falciparum	Trophozoite of P.faciparum	NA	16200	Positive	Plasmodium falciparum	Positive	Plasmodium falciparum	No ova/parasite seen	NA	No ova/parasite seen	NA	No ova/parasite seen	NA
51	Rural	Illiterate	Farmer	Married	4	No	Yes	3	Rarely	No	Fear of side effects such as bad	No	No	NA	No	Sometimes	Sometimes	No	Sometimes	Spring	Yes	No	22	37.1	No	NA	6	2	Hemoparasite seen	Plasmodium falciparum	Trophozoite of P.faciparum	NA	4000	Positive	Plasmodium falciparum	Positive	Plasmodium falciparum	No ova/parasite seen	NA	No ova/parasite seen	NA	No ova/parasite seen	NA
52	Urban	Secondary education	House wife	Married	2	No	No	NA	NA	NA	NA	Yes	No	NA	Yes	Always	Never	Yes	Always	Well water	No	Yes	22	38.3	Yes	Fever, headache, nausea, diarrhe	1	0	Hemoparasite seen	Plasmodium falciparum	Trophozoite and Gamet of P.falci	NA	31400	Positive	Plasmodium falciparum	Positive	Plasmodium falciparum	Ova/parasite seen	Tania species	Ova/parasite seen	Tania species	Ova/ parasite seen	Tania species
53	Rural	Primary Education	Farmer	Married	2	No	Yes	1	Sometimes	No	Fear of side effects such as bad	No	No	NA	No	Usually	Rarelly	Yes	Always	Spring	Yes	Yes	21	36.4	No	NA	1	0	Hemoparasite seen	Plasmodium falciparum	Trophozoite and Gamet of P.falci	NA	8920	Positive	Plasmodium falciparum	Positive	Plasmodium falciparum	No ova/parasite seen	NA	Ova/parasite seen	Hook worm	Ova/ parasite seen	Hook worm
54	Rural	Illiterate	Merchant	Married	2	No	No	NA	NA	NA	NA	No	No	NA	No	Always	Never	Yes	Always	Spring	No	Yes	24	36.7	No	NA	1	0	No Hemoparasite seen	NA	NA	NA	NA	Positive	Plasmodium falciparum	Positive	Plasmodium falciparum	Ova/parasite seen	E.histolytica	Ova/parasite seen	Hook worm	Ova/ parasite seen	Hook worm
55	Rural	Primary Education	Farmer	Married	2	No	Yes	1	Sometimes	No	Fear of side effects such as bad	No	No	NA	No	Always	Never	Yes	Always	Spring	No	Yes	23	37.1	No	NA	1	0	Hemoparasite seen	Plasmodium falciparum	Trophozoite of P.faciparum	NA	6240	Negative	NA	Positive	Plasmodium falciparum	No ova/parasite seen	NA	Ova/parasite seen	S.mansoni	Ova/ parasite seen	S.mansoni
56	Rural	Illiterate	Farmer	Married	2	No	Yes	1	Sometimes	No	Fear of side effects such as bad	Yes	No	NA	No	Sometimes	Sometimes	No	Sometimes	Spring	Yes	Yes	22	38.3	Yes	Fever, headache, nausea, diarrhe	1	0	Hemoparasite seen	Plasmodium falciparum	Trophozoite of P.faciparum	NA	4920	Positive	Plasmodium falciparum	Positive	Plasmodium falciparum	No ova/parasite seen	NA	Ova/parasite seen	S.mansoni	Ova/ parasite seen	S.mansoni
57	Urban	Primary Education	Farmer	unmarried	3	No	Yes	2	Sometimes	No	Fear of side effects such as bad	No	No	NA	No	Never	Sometimes	No	Always	Well water	No	Yes	23	38.2	Yes	Fever	1	0	Hemoparasite seen	Plasmodium falciparum	Trophozoite and Gamet of P.falci	NA	5120	Positive	Plasmodium falciparum	Positive	Plasmodium falciparum	Ova/parasite seen	Hook worm	Ova/parasite seen	Hook worm	Ova/ parasite seen	Hook worm
58	Rural	Primary Education	Farmer	Married	2	No	Yes	1	Sometimes	No	Fear of side effects such as bad	No	No	NA	No	Usually	Rarelly	No	Always	Tap water	Yes	Yes	21	36.4	No	NA	1	0	Hemoparasite seen	Plasmodium falciparum	Trophozoite of P.faciparum	NA	2400	Positive	Plasmodium falciparum	Positive	Plasmodium falciparum	No ova/parasite seen	NA	Ova/parasite seen	T.trichuria	Ova/ parasite seen	T.trichuria
59	Urban	Primary Education	House wife	Married	3	No	No	NA	NA	NA	NA	No	No	NA	No	Always	Never	Yes	Always	Tap water	No	Yes	23	36.8	No	NA	1	0	Hemoparasite seen	Plasmodium falciparum	Trophozoite of P.faciparum	NA	4640	Positive	Plasmodium falciparum	Positive	Plasmodium falciparum	Ova/parasite seen	G.lamblia	Ova/parasite seen	Hook worm	Ova/ parasite seen	Hook worm
60	Rural	Secondary education	House wife	Married	6	No	Yes	2	Sometimes	No	Fear of side effects such as bad	No	No	NA	No	Always	Never	Yes	Always	Tap water	No	Yes	23	37.1	No	NA	1	0	No Hemoparasite seen	NA	NA	NA	NA	Negative	NA	Positive	Plasmodium falciparum	No ova/parasite seen	NA	Ova/parasite seen	S.mansoni	Ova/ parasite seen	S.mansoni
61	Urban	Primary Education	Farmer	Married	2	Yes	No	NA	NA	NA	NA	No	No	NA	No	Always	Never	Yes	Always	Tap water	Yes	Yes	26	36.7	No	NA	1	0	Hemoparasite seen	Plasmodium falciparum	Trophozoite of P.faciparum	NA	480	Positive	Plasmodium falciparum	Positive	Plasmodium falciparum	No ova/parasite seen	NA	Ova/parasite seen	Hook worm	Ova/ parasite seen	Hook worm
62	Rural	Primary Education	Farmer	Married	2	No	Yes	1	Sometimes	No	Fear of side effects such as bad	No	No	NA	No	Rarely	Rarelly	No	Always	Tap water	Yes	Yes	21	36.4	No	NA	1	0	Hemoparasite seen	Plasmodium falciparum	Trophozoite of P.faciparum	NA	1280	Positive	Plasmodium falciparum	Positive	Plasmodium falciparum	No ova/parasite seen	NA	Ova/parasite seen	Hook worm	Ova/ parasite seen	Hook worm
63	Rural	Primary Education	House wife	Married	2	Yes	Yes	1	Sometimes	No	Fear of side effects such as bad	Yes	No	NA	No	Sometimes	Sometimes	No	Sometimes	Tap water	Yes	Yes	23	36.8	No	NA	1	0	Hemoparasite seen	Plasmodium falciparum	Trophozoite of P.faciparum	NA	16040	Positive	Plasmodium falciparum	Positive	Plasmodium falciparum	Ova/parasite seen	H.nana	Ova/parasite seen	H.nana	Ova/ parasite seen	H.nana
64	Urban	Secondary education	Merchant	Married	2	No	Yes	1	usually	Yes	NA	No	No	NA	No	Always	Never	Yes	Sometimes	Tap water	No	No	24	37	No	NA	1	0	No Hemoparasite seen	NA	NA	NA	NA	Positive	Plasmodium falciparum	Negative	NA	No ova/parasite seen	NA	Ova/parasite seen	H.nana	Ova/ parasite seen	H.nana
65	Rural	Illiterate	House wife	unmarried	4	No	No	NA	NA	NA	NA	No	Yes	NA	No	Always	Never	No	Usually	Spring	No	No	21	38.3	Yes	Fever, headache, nausea, diarrhe	1	0	Hemoparasite seen	Plasmodium falciparum	Trophozoite of P.faciparum	NA	18400	Positive	Plasmodium falciparum	Positive	Plasmodium falciparum	Ova/parasite seen	Hook worm	Ova/parasite seen	Hook worm	Ova/ parasite seen	Hook worm
66	Rural	Illiterate	House wife	Widowed	2	No	No	NA	NA	NA	NA	No	No	NA	No	Usually	Sometimes	Yes	Sometimes	Well water	Yes	No	23	37.1	No	NA	1	0	Hemoparasite seen	Plasmodium falciparum	Trophozoite of P.faciparum	NA	7200	Positive	Plasmodium falciparum	Positive	Plasmodium falciparum	Ova/parasite seen	H.nana	Ova/parasite seen	H.nana and Hookworm	Ova/ parasite seen	H.nana and Hookworm
67	Rural	Primary Education	Farmer	Married	2	Yes	Yes	1	Never	No	Old and torn to use	No	No	NA	No	Always	Never	No	Always	Spring	No	No	24	36.3	No	NA	1	0	Hemoparasite seen	Plasmodium falciparum	Trophozoite and Gamet of P.falci	NA	8000	Negative	NA	Positive	Plasmodium falciparum	Ova/parasite seen	Hook worm	Ova/parasite seen	Hook worm	Ova/ parasite seen	Hook worm
68	Rural	Illiterate	Farmer	Married	2	No	No	NA	NA	NA	NA	No	No	NA	Yes	Sometimes	Sometimes	No	Sometimes	Well water	Yes	No	23	37.2	No	NA	1	0	Hemoparasite seen	Plasmodium falciparum	Trophozoite and Gamet of P.falci	NA	56800	Positive	Plasmodium falciparum	Positive	Plasmodium falciparum	Ova/parasite seen	S.mansoni	Ova/parasite seen	Hookworm and S.mansoni	Ova/ parasite seen	Hookworm and S.mansoni
69	Rural	Illiterate	Farmer	Married	2	No	No	NA	NA	NA	NA	No	No	NA	No	Never	Sometimes	No	Rarelly	Well water	Yes	No	22	36.7	No	NA	1	0	Hemoparasite seen	Plasmodium falciparum	Trophozoite and Gamet of P.falci	NA	5040	Positive	Plasmodium falciparum	Positive	Plasmodium falciparum	Ova/parasite seen	G.lamblia	Ova/parasite seen	G.lamblia	Ova/ parasite seen	G.lamblia
70	Rural	Illiterate	Farmer	Married	2	No	No	NA	NA	NA	NA	No	No	NA	No	Never	Always	No	Sometimes	Spring	Yes	No	24	36.6	No	NA	1	0	No Hemoparasite seen	NA	NA	NA	NA	Positive	Plasmodium falciparum	Negative	NA	No ova/parasite seen	NA	Ova/parasite seen	Hookworm and S.mansoni	Ova/ parasite seen	Hookworm and S.mansoni
71	Urban	Primary Education	House wife	divorced	2	No	No	NA	NA	NA	NA	No	No	NA	No	Never	Always	No	Rarelly	Spring	Yes	No	21	36.9	No	NA	1	0	Hemoparasite seen	Plasmodium falciparum	Trophozoite of P.faciparum	NA	5160	Positive	Plasmodium falciparum	Positive	Plasmodium falciparum	Ova/parasite seen	E.histolytica	Ova/parasite seen	E.histolytica,hookworm and S.man	Ova/ parasite seen	Hookworm and S.mansoni
72	Rural	Illiterate	Farmer	Married	2	No	Yes	1	Sometimes	No	Fear of side effects such as bad	No	No	NA	No	Never	Always	No	Usually	Spring	Yes	No	23	37.3	No	NA	1	0	No Hemoparasite seen	NA	NA	NA	NA	Negative	NA	Positive	Plasmodium falciparum	No ova/parasite seen	NA	Ova/parasite seen	Hook worm	Ova/ parasite seen	Hook worm
73	Urban	Secondary education	House wife	unmarried	5	No	Yes	3	usually	Yes	NA	Yes	No	NA	No	Always	Never	Yes	Always	Tap water	No	No	23	37.2	No	NA	1	0	Hemoparasite seen	Plasmodium falciparum	Trophozoite of P.faciparum	NA	1200	Positive	Plasmodium falciparum	Positive	Plasmodium falciparum	Ova/parasite seen	A.Lumbricoides	Ova/parasite seen	A.Lumbricoides	Ova/ parasite seen	A.Lumbricoides
74	Urban	Primary Education	House wife	Married	4	No	Yes	2	Always	Yes	NA	No	No	NA	No	Always	Never	Yes	Always	Tap water	No	No	26	36.9	No	NA	1	0	Hemoparasite seen	Plasmodium falciparum	Trophozoite of P.faciparum	NA	24440	Positive	Plasmodium falciparum	Positive	Plasmodium falciparum	Ova/parasite seen	E.histolytica	Ova/parasite seen	Hook worm	Ova/ parasite seen	Hook worm
75	Rural	Primary Education	Merchant	Married	5	No	Yes	1	Sometimes	No	Fear of side effects such as bad	Yes	No	NA	No	Always	Never	Yes	Always	Tap water	No	No	24	36.7	No	NA	1	0	No Hemoparasite seen	NA	NA	NA	NA	Negative	NA	Positive	Plasmodium falciparum	Ova/parasite seen	S.stercolaris	Ova/parasite seen	S.stercolaris	No ova/parasite seen	NA
76	Rural	Secondary education	House wife	Married	2	No	Yes	1	usually	No	Fear of side effects such as bad	No	No	NA	No	Always	Never	Yes	Never	Tap water	Yes	No	24	36.9	No	NA	1	0	No Hemoparasite seen	NA	NA	NA	NA	Positive	Plasmodium falciparum	Negative	NA	Ova/parasite seen	G.lamblia	Ova/parasite seen	Hookworm and S.mansoni	Ova/ parasite seen	Hookworm and S.mansoni
77	Rural	Illiterate	House wife	Married	4	No	Yes	1	Sometimes	No	Fear of side effects such as bad	No	Yes	NA	Yes	Always	Never	No	Sometimes	Tap water	Yes	No	22	38.9	Yes	Headache, nausea, diarrhea and v	1	0	No Hemoparasite seen	NA	NA	NA	NA	Positive	Plasmodium falciparum	Positive	Plasmodium falciparum	Ova/parasite seen	G.lamblia	Ova/parasite seen	G.lamblia and Hookworm	Ova/ parasite seen	G.lamblia and Hookworm
78	Rural	Primary Education	Farmer	Married	2	No	No	NA	NA	NA	NA	No	No	NA	No	Rarely	Never	No	Sometimes	Tap water	Yes	No	21	36.6	No	NA	1	0	Hemoparasite seen	Plasmodium falciparum	Trophozoite of P.faciparum	NA	10600	Positive	Plasmodium falciparum	Positive	Plasmodium falciparum	Ova/parasite seen	Hook worm	Ova/parasite seen	Hook worm	Ova/ parasite seen	Hook worm
79	Urban	Secondary education	Merchant	Married	2	Yes	Yes	1	Rarely	No	Fear of side effects such as bad	No	No	NA	No	Sometimes	Sometimes	Yes	Never	Tap water	No	No	23	36.7	No	NA	1	0	Hemoparasite seen	Plasmodium falciparum	Trophozoite of P.faciparum	NA	24440	Positive	Plasmodium falciparum	Positive	Plasmodium falciparum	No ova/parasite seen	NA	Ova/parasite seen	Tania species	Ova/ parasite seen	Tania species
80	Urban	Primary Education	Farmer	Married	2	No	No	NA	NA	NA	NA	No	No	NA	No	Always	Never	No	Always	Spring	No	No	23	36.5	No	NA	2	1	No Hemoparasite seen	NA	NA	NA	NA	Positive	Plasmodium falciparum	Negative	NA	No ova/parasite seen	NA	Ova/parasite seen	Hook worm	Ova/ parasite seen	Hook worm
81	Rural	Illiterate	Farmer	Married	5	No	No	NA	NA	NA	NA	Yes	No	NA	No	Rarely	Usually	No	Sometimes	Spring	No	No	22	36.7	No	NA	2	1	Hemoparasite seen	Plasmodium falciparum	Trophozoite of P.faciparum	NA	3160	Positive	Plasmodium falciparum	Positive	Plasmodium falciparum	Ova/parasite seen	Hook worm	Ova/parasite seen	Hook worm	No ova/parasite seen	Hook worm
82	Rural	Primary Education	Merchant	Married	3	No	Yes	1	Always	No	Lack of awareness for its benefi	No	No	NA	No	Sometimes	Sometimes	Yes	Never	Spring	Yes	No	24	36.7	No	NA	2	1	Hemoparasite seen	Plasmodium falciparum	Trophozoite of P.faciparum	NA	10320	Positive	Plasmodium falciparum	Positive	Plasmodium falciparum	Ova/parasite seen	T.trichuria	No ova/parasite seen	NA	Ova/ parasite seen	T.trichuria
83	Rural	Illiterate	Farmer	Married	3	No	No	NA	NA	NA	NA	No	No	NA	No	Sometimes	Sometimes	Yes	Always	Well water	Yes	No	22	37.9	Yes	Fever, headache, nausea, diarrhe	2	1	No Hemoparasite seen	NA	NA	NA	NA	Negative	NA	Positive	Plasmodium falciparum	No ova/parasite seen	NA	Ova/parasite seen	Hook worm	Ova/ parasite seen	Hook worm
84	Rural	Illiterate	Farmer	Married	6	Yes	Yes	3	usually	No	Fear of side effects such as bad	No	No	NA	No	Sometimes	Sometimes	No	Always	Spring	Yes	No	22	36.9	No	NA	2	1	No Hemoparasite seen	NA	NA	NA	NA	Negative	NA	Positive	Plasmodium falciparum	No ova/parasite seen	NA	Ova/parasite seen	A.Lumbricoides	Ova/ parasite seen	A.Lumbricoides
85	Rural	Illiterate	Government Employee	Married	5	No	No	NA	NA	NA	NA	Yes	No	NA	No	Always	Never	Yes	Usually	Well water	Yes	No	22	36.8	No	NA	3	2	No Hemoparasite seen	NA	NA	NA	NA	Positive	Plasmodium falciparum	Positive	Plasmodium falciparum	Ova/parasite seen	Hook worm	Ova/parasite seen	Hook worm	Ova/ parasite seen	Hook worm
86	Rural	Illiterate	House wife	Married	6	No	No	NA	NA	NA	NA	Yes	No	NA	Yes	Never	Always	No	Sometimes	Well water	Yes	No	22	36.8	No	NA	3	2	Hemoparasite seen	Plasmodium falciparum	Trophozoite of P.faciparum	NA	4280	Positive	Plasmodium falciparum	Positive	Plasmodium falciparum	Ova/parasite seen	G.lamblia	Ova/parasite seen	G.lamblia and S.mansoni	Ova/ parasite seen	G.lamblia and S.mansoni
87	Rural	Illiterate	Farmer	Married	4	No	No	NA	NA	NA	NA	No	No	NA	No	Never	Sometimes	Yes	Always	Well water	Yes	No	21	36.4	No	NA	3	2	No Hemoparasite seen	NA	NA	NA	NA	Positive	Plasmodium falciparum	Negative	NA	Ova/parasite seen	G.lamblia	Ova/parasite seen	Hook worm	Ova/ parasite seen	Hook worm
88	Urban	Primary Education	House wife	Married	6	No	Yes	2	Never	No	Lack of awareness for its benefi	No	No	NA	Yes	Rarely	Never	Yes	Always	Tap water	No	No	23	36.7	No	NA	3	2	Hemoparasite seen	Plasmodium falciparum	Trophozoite of P.faciparum	NA	7960	Positive	Plasmodium falciparum	Positive	Plasmodium falciparum	No ova/parasite seen	NA	Ova/parasite seen	S.mansoni	Ova/ parasite seen	S.mansoni
89	Rural	Illiterate	Farmer	Married	5	No	Yes	1	Rarely	No	Fear of side effects such as bad	No	Yes	NA	Yes	Never	Always	No	Sometimes	Spring	Yes	Yes	21	38.2	Yes	Fever, headache, nausea, diarrhe	4	3	No Hemoparasite seen	NA	NA	NA	NA	Negative	NA	Positive	Plasmodium falciparum	Ova/parasite seen	Hook worm	Ova/parasite seen	Hook worm	Ova/ parasite seen	Hook worm
90	Rural	Illiterate	House wife	Married	4	No	Yes	2	Sometimes	No	Fear of side effects such as bad	No	No	NA	Yes	Sometimes	Sometimes	No	Usually	Spring	Yes	Yes	24	37.6	Yes	Fever	4	2	Hemoparasite seen	Plasmodium falciparum	Trophozoite of P.faciparum	NA	200	Positive	Plasmodium falciparum	Positive	Plasmodium falciparum	Ova/parasite seen	G.lamblia	Ova/parasite seen	G.lamblia	Ova/ parasite seen	G.lamblia
91	Urban	Primary Education	Farmer	Widowed	5	No	Yes	3	Sometimes	No	Fear of side effects such as bad	No	No	NA	No	Sometimes	Sometimes	Yes	Never	Well water	No	No	21	36.7	No	NA	4	3	No Hemoparasite seen	NA	NA	NA	NA	Negative	NA	Positive	Plasmodium falciparum	No ova/parasite seen	NA	Ova/parasite seen	Hook worm	Ova/ parasite seen	Hook worm
92	Rural	Illiterate	Farmer	Married	3	No	No	NA	NA	NA	NA	No	No	NA	No	Rarely	Usually	Yes	Rarelly	Spring	Yes	No	23	36.9	No	NA	4	3	No Hemoparasite seen	NA	NA	NA	NA	Negative	NA	Positive	Plasmodium falciparum	Ova/parasite seen	S.stercolaris	Ova/parasite seen	S.stercolaris	Ova/ parasite seen	S.stercolaris
93	Urban	College or University	Government Employee	Married	3	No	Yes	3	Sometimes	No	Fear of side effects such as bad	Yes	No	NA	No	Always	Never	No	Always	Tap water	No	No	24	36.5	No	NA	4	1	Hemoparasite seen	Plasmodium falciparum	Trophozoite of P.faciparum	NA	81600	Positive	Plasmodium falciparum	Positive	Plasmodium falciparum	Ova/parasite seen	Hook worm	Ova/parasite seen	Hook worm	Ova/ parasite seen	Hook worm
94	Rural	Illiterate	Merchant	Married	6	No	Yes	1	Never	No	Old and torn to use	No	No	NA	No	Always	Never	Yes	Always	Well water	No	Yes	24	37.1	No	NA	5	4	No Hemoparasite seen	NA	NA	NA	NA	Positive	Plasmodium falciparum	Negative	NA	No ova/parasite seen	NA	Ova/parasite seen	Hook worm	Ova/ parasite seen	Hook worm
95	Rural	Illiterate	Farmer	Married	4	No	Yes	3	Sometimes	No	Fear of side effects such as bad	Yes	No	NA	No	Sometimes	Sometimes	No	Sometimes	Spring	Yes	Yes	21	36.6	No	NA	5	4	No Hemoparasite seen	NA	NA	NA	NA	Negative	NA	Positive	Plasmodium falciparum	No ova/parasite seen	NA	Ova/parasite seen	S.mansoni	Ova/ parasite seen	S.mansoni
96	Rural	Illiterate	House wife	Married	4	No	Yes	1	Sometimes	No	Lack of awareness for its benefi	No	Yes	NA	No	Sometimes	Sometimes	Yes	Sometimes	Spring	Yes	Yes	20	38	Yes	Fever, headache, nausea, diarrhe	5	2	Hemoparasite seen	Plasmodium falciparum	Trophozoite of P.faciparum	NA	80800	Positive	Plasmodium falciparum	Positive	Plasmodium falciparum	Ova/parasite seen	Hook worm	Ova/parasite seen	Hook worm	Ova/ parasite seen	Hook worm
97	Urban	Illiterate	Merchant	Married	6	Yes	Yes	2	Sometimes	No	Fear of side effects such as bad	No	No	NA	No	Always	Never	No	Always	Well water	No	Yes	22	36.6	No	NA	5	4	Hemoparasite seen	Plasmodium falciparum	Trophozoite of P.faciparum	NA	3560	Positive	Plasmodium falciparum	Positive	Plasmodium falciparum	Ova/parasite seen	E.histolytica	Ova/parasite seen	E.histolytica	Ova/ parasite seen	E.histolytica
98	Rural	Illiterate	House wife	Married	5	No	No	NA	NA	NA	NA	No	No	NA	Yes	Never	Sometimes	No	Never	Spring	Yes	No	24	36.7	No	NA	5	3	Hemoparasite seen	Plasmodium falciparum	Trophozoite of P.faciparum	NA	160	Positive	Plasmodium falciparum	Positive	Plasmodium falciparum	No ova/parasite seen	NA	Ova/parasite seen	S.mansoni	Ova/ parasite seen	S.mansoni
99	Rural	Illiterate	Farmer	Married	6	No	No	NA	NA	NA	NA	No	No	NA	No	Sometimes	Sometimes	No	Sometimes	Spring	Yes	No	22	36.7	No	NA	5	3	Hemoparasite seen	Plasmodium falciparum	Trophozoite of P.faciparum	NA	5040	Positive	Plasmodium falciparum	Positive	Plasmodium falciparum	No ova/parasite seen	NA	Ova/parasite seen	S.mansoni	Ova/ parasite seen	S.mansoni
100	Rural	Illiterate	House wife	Married	5	Yes	No	NA	NA	NA	NA	No	No	NA	No	Sometimes	Sometimes	No	Rarelly	Spring	Yes	No	22	36.8	No	NA	5	3	Hemoparasite seen	Plasmodium falciparum	Trophozoite of P.faciparum	NA	240	Positive	Plasmodium falciparum	Positive	Plasmodium falciparum	Ova/parasite seen	G.lamblia	Ova/parasite seen	G.lamblia	Ova/ parasite seen	G.lamblia
101	Rural	Illiterate	Farmer	Married	6	No	No	NA	NA	NA	NA	No	No	NA	No	Sometimes	Sometimes	No	Sometimes	Spring	Yes	No	23	36.7	No	NA	5	2	No Hemoparasite seen	NA	NA	NA	NA	Negative	NA	Positive	Plasmodium falciparum	No ova/parasite seen	NA	Ova/parasite seen	S.mansoni	Ova/ parasite seen	S.mansoni
102	Rural	Illiterate	Farmer	Married	7	No	No	NA	NA	NA	NA	No	No	NA	No	Never	Always	No	Always	Spring	Yes	Yes	22	37.2	No	NA	6	5	Hemoparasite seen	Plasmodium falciparum	Trophozoite of P.faciparum	NA	240	Positive	Plasmodium falciparum	Positive	Plasmodium falciparum	Ova/parasite seen	Hookworm and S.mansoni	Ova/parasite seen	Hookworm and S.mansoni	Ova/ parasite seen	Hookworm and S.mansoni
103	Rural	Illiterate	House wife	Married	9	No	No	NA	NA	NA	NA	No	No	NA	No	Sometimes	Always	No	Sometimes	Tap water	Yes	No	20	37.2	No	NA	9	7	No Hemoparasite seen	NA	NA	NA	NA	Negative	NA	Positive	Plasmodium falciparum	No ova/parasite seen	NA	Ova/parasite seen	E.histolytica,hookworm and S.man	Ova/ parasite seen	E.histolytica,hookworm and S.man
104	Urban	College or University	Government Employee	Married	2	No	Yes	1	Sometimes	Yes	NA	No	No	NA	No	Always	Never	Yes	Always	Spring	Yes	Yes	22	36.7	No	NA	1	0	No Hemoparasite seen	NA	NA	NA	NA	Negative	NA	Negative	NA	No ova/parasite seen	NA	No ova/parasite seen	NA	No ova/parasite seen	NA
105	Rural	Primary Education	Farmer	Married	2	Yes	No	NA	NA	NA	NA	Yes	Yes	NA	No	Always	Never	Yes	Always	Spring	Yes	Yes	23	38.1	Yes	Fever	1	0	No Hemoparasite seen	NA	NA	NA	NA	Negative	NA	Negative	NA	No ova/parasite seen	NA	No ova/parasite seen	NA	No ova/parasite seen	NA
106	Urban	Illiterate	House wife	Widowed	1	Yes	Yes	3	Always	Yes	NA	No	No	NA	No	Sometimes	Sometimes	No	Always	Well water	Yes	Yes	24	36.5	No	NA	1	0	No Hemoparasite seen	NA	NA	NA	NA	Negative	NA	Negative	NA	No ova/parasite seen	NA	No ova/parasite seen	NA	No ova/parasite seen	NA
107	Rural	Primary Education	Farmer	Married	2	No	No	NA	NA	NA	NA	No	No	NA	No	Sometimes	Sometimes	No	Sometimes	Spring	Yes	Yes	21	36.8	No	NA	1	0	No Hemoparasite seen	NA	NA	NA	NA	Negative	NA	Negative	NA	No ova/parasite seen	NA	No ova/parasite seen	NA	No ova/parasite seen	NA
108	Rural	Primary Education	Farmer	Married	2	No	No	NA	NA	NA	NA	Yes	No	NA	No	Never	Always	No	Usually	Spring	No	Yes	24	37	No	NA	1	0	No Hemoparasite seen	NA	NA	NA	NA	Negative	NA	Negative	NA	No ova/parasite seen	NA	No ova/parasite seen	NA	No ova/parasite seen	NA
109	Rural	Primary Education	Farmer	Married	2	Yes	No	NA	NA	NA	NA	No	No	NA	No	Sometimes	Sometimes	No	Sometimes	Spring	Yes	Yes	24	37	No	NA	1	0	No Hemoparasite seen	NA	NA	NA	NA	Negative	NA	Negative	NA	No ova/parasite seen	NA	No ova/parasite seen	NA	No ova/parasite seen	NA
110	Urban	Primary Education	Merchant	Married	2	No	Yes	1	Always	Yes	NA	No	No	NA	No	Always	Never	Yes	Always	Tap water	No	Yes	22	36.9	No	NA	1	0	No Hemoparasite seen	NA	NA	NA	NA	Negative	NA	Negative	NA	No ova/parasite seen	NA	No ova/parasite seen	NA	No ova/parasite seen	NA
111	Urban	Primary Education	Merchant	Married	2	No	Yes	1	usually	Yes	NA	No	No	NA	No	Always	Never	Yes	Always	Tap water	No	Yes	23	37	No	NA	1	0	No Hemoparasite seen	NA	NA	NA	NA	Negative	NA	Negative	NA	No ova/parasite seen	NA	No ova/parasite seen	NA	No ova/parasite seen	NA
112	Urban	College or University	Government Employee	Married	3	No	Yes	1	Sometimes	Yes	NA	No	No	NA	No	Always	Never	Yes	Always	Tap water	No	Yes	24	36.7	No	NA	1	0	No Hemoparasite seen	NA	NA	NA	NA	Negative	NA	Negative	NA	No ova/parasite seen	NA	No ova/parasite seen	NA	No ova/parasite seen	NA
113	Urban	Primary Education	Merchant	Married	2	No	Yes	1	Always	Yes	NA	Yes	No	NA	No	Always	Never	Yes	Always	Tap water	No	Yes	24	36.7	No	NA	1	0	No Hemoparasite seen	NA	NA	NA	NA	Negative	NA	Negative	NA	No ova/parasite seen	NA	No ova/parasite seen	NA	No ova/parasite seen	NA
114	Rural	Secondary education	Merchant	Married	2	No	No	NA	NA	NA	NA	No	No	NA	No	Always	Never	Yes	Always	Tap water	No	Yes	22	36.7	No	NA	1	0	No Hemoparasite seen	NA	NA	NA	NA	Negative	NA	Negative	NA	No ova/parasite seen	NA	No ova/parasite seen	NA	No ova/parasite seen	NA
115	Urban	Illiterate	Merchant	Married	2	No	Yes	1	Sometimes	No	Lack of awareness for its benefi	Yes	No	NA	No	Always	Never	Yes	Always	Tap water	No	Yes	23	36.5	No	NA	1	0	No Hemoparasite seen	NA	NA	NA	NA	Negative	NA	Negative	NA	No ova/parasite seen	NA	No ova/parasite seen	NA	No ova/parasite seen	NA
116	Urban	College or University	House wife	Married	2	No	No	NA	NA	NA	NA	No	No	NA	No	Always	Never	Yes	Always	Tap water	No	Yes	23	37.1	No	NA	1	0	No Hemoparasite seen	NA	NA	NA	NA	Negative	NA	Negative	NA	No ova/parasite seen	NA	No ova/parasite seen	NA	No ova/parasite seen	NA
117	Urban	College or University	Government Employee	Married	2	No	Yes	1	usually	No	Fear of side effects such as bad	No	No	NA	No	Always	Never	Yes	Always	Tap water	Yes	Yes	23	36.8	No	NA	1	0	No Hemoparasite seen	NA	NA	NA	NA	Negative	NA	Negative	NA	No ova/parasite seen	NA	No ova/parasite seen	NA	No ova/parasite seen	NA
118	Urban	Primary Education	House wife	Married	2	No	No	NA	NA	NA	NA	No	No	NA	No	Usually	Sometimes	Yes	Usually	Tap water	No	Yes	23	36.8	No	NA	1	0	No Hemoparasite seen	NA	NA	NA	NA	Negative	NA	Negative	NA	No ova/parasite seen	NA	No ova/parasite seen	NA	No ova/parasite seen	NA
119	Rural	Illiterate	Farmer	Widowed	4	No	Yes	1	Sometimes	No	Fear of side effects such as bad	Yes	No	NA	No	Always	Sometimes	Yes	Usually	Tap water	No	Yes	23	36.7	No	NA	1	0	No Hemoparasite seen	NA	NA	NA	NA	Negative	NA	Negative	NA	No ova/parasite seen	NA	No ova/parasite seen	NA	No ova/parasite seen	NA
120	Urban	Secondary education	House wife	Married	2	No	No	NA	NA	NA	NA	No	No	NA	No	Always	Never	Yes	Always	Tap water	No	Yes	24	36.9	No	NA	1	0	No Hemoparasite seen	NA	NA	NA	NA	Negative	NA	Negative	NA	No ova/parasite seen	NA	No ova/parasite seen	NA	No ova/parasite seen	NA
121	Urban	Secondary education	Farmer	Married	2	No	Yes	1	Sometimes	No	Fear of side effects such as bad	No	No	NA	No	Sometimes	Usually	Yes	Always	Tap water	No	Yes	26	37.1	No	NA	1	0	No Hemoparasite seen	NA	NA	NA	NA	Negative	NA	Negative	NA	No ova/parasite seen	NA	No ova/parasite seen	NA	No ova/parasite seen	NA
122	Rural	Primary Education	House wife	Married	2	No	Yes	1	Sometimes	No	Lack of awareness for its benefi	No	No	NA	No	Sometimes	Sometimes	Yes	Always	Tap water	No	Yes	21	36.6	No	NA	1	0	No Hemoparasite seen	NA	NA	NA	NA	Negative	NA	Negative	NA	No ova/parasite seen	NA	No ova/parasite seen	NA	No ova/parasite seen	NA
123	Rural	Illiterate	House wife	Married	2	No	No	NA	NA	NA	NA	No	No	NA	No	Never	Always	No	Never	Tap water	Yes	Yes	23	36.8	No	NA	1	0	No Hemoparasite seen	NA	NA	NA	NA	Negative	NA	Negative	NA	No ova/parasite seen	NA	No ova/parasite seen	NA	No ova/parasite seen	NA
124	Urban	Primary Education	Farmer	Married	2	No	Yes	1	Sometimes	No	Lack of awareness for its benefi	No	No	NA	No	Sometimes	Sometimes	Yes	Always	Tap water	No	Yes	24	37	No	NA	1	0	No Hemoparasite seen	NA	NA	NA	NA	Negative	NA	Negative	NA	No ova/parasite seen	NA	No ova/parasite seen	NA	No ova/parasite seen	NA
125	Rural	Primary Education	Farmer	Married	2	No	Yes	1	Sometimes	Yes	NA	No	No	NA	Yes	Always	Never	Yes	Always	Spring	Yes	No	25	36.3	No	NA	1	0	No Hemoparasite seen	NA	NA	NA	NA	Negative	NA	NA	NA	No ova/parasite seen	NA	No ova/parasite seen	NA	No ova/parasite seen	NA
126	Urban	Primary Education	Merchant	Married	2	No	Yes	1	usually	Yes	NA	Yes	No	NA	No	Always	Never	Yes	Always	Well water	No	No	22	36.8	No	NA	1	0	No Hemoparasite seen	NA	NA	NA	NA	Negative	NA	Negative	NA	No ova/parasite seen	NA	No ova/parasite seen	NA	No ova/parasite seen	NA
127	Urban	Primary Education	Farmer	Married	2	No	Yes	2	Always	Yes	NA	No	No	NA	No	Always	Never	Yes	Always	Well water	No	No	24	36.9	No	NA	1	0	No Hemoparasite seen	NA	NA	NA	NA	Negative	NA	Negative	NA	No ova/parasite seen	NA	No ova/parasite seen	NA	No ova/parasite seen	NA
128	Urban	Primary Education	House wife	Married	2	No	No	NA	NA	NA	NA	No	No	NA	No	Always	Never	Yes	Always	Well water	No	No	23	36.7	No	NA	1	0	No Hemoparasite seen	NA	NA	NA	NA	Negative	NA	Negative	NA	No ova/parasite seen	NA	No ova/parasite seen	NA	No ova/parasite seen	NA
129	Rural	Illiterate	Merchant	Married	2	No	No	NA	NA	NA	NA	No	No	NA	No	Always	Never	Yes	Always	Well water	No	No	23	36.6	No	NA	1	0	No Hemoparasite seen	NA	NA	NA	NA	Negative	NA	Negative	NA	No ova/parasite seen	NA	No ova/parasite seen	NA	No ova/parasite seen	NA
130	Rural	Secondary education	Merchant	Married	2	No	No	NA	NA	NA	NA	Yes	No	NA	No	Always	Never	Yes	Always	Spring	Yes	No	24	36.7	No	NA	1	0	No Hemoparasite seen	NA	NA	NA	NA	Negative	NA	Negative	NA	No ova/parasite seen	NA	No ova/parasite seen	NA	No ova/parasite seen	NA
131	Rural	Illiterate	Farmer	Married	3	No	No	NA	NA	NA	NA	No	Yes	NA	No	Usually	Rarelly	No	Always	Well water	No	No	25	36.9	No	NA	1	0	No Hemoparasite seen	NA	NA	NA	NA	Negative	NA	Negative	NA	No ova/parasite seen	NA	No ova/parasite seen	NA	No ova/parasite seen	NA
132	Rural	Illiterate	Farmer	Married	2	No	Yes	1	usually	No	Old and torn to use	No	No	NA	No	Always	Rarelly	No	Sometimes	Spring	Yes	No	26	36.6	No	NA	1	0	No Hemoparasite seen	NA	NA	NA	NA	Negative	NA	NA	NA	No ova/parasite seen	NA	No ova/parasite seen	NA	No ova/parasite seen	NA
133	Rural	Primary Education	Farmer	Married	3	No	Yes	1	Always	Yes		No	No	NA	No	Always	Never	Yes	Always	Well water	Yes	No	21	36.5	No	NA	1	0	No Hemoparasite seen	NA	NA	NA	NA	Negative	NA	Negative	NA	No ova/parasite seen	NA	No ova/parasite seen	NA	No ova/parasite seen	NA
134	Rural	Illiterate	Farmer	Married	2	No	Yes	1	Sometimes	No	Lack of awareness for its benefi	Yes	No	NA	Yes	Sometimes	Sometimes	No	Sometimes	Spring	Yes	No	23	36.8	No	NA	1	0	No Hemoparasite seen	NA	NA	NA	NA	Negative	NA	Negative	NA	No ova/parasite seen	NA	No ova/parasite seen	NA	No ova/parasite seen	NA
135	Rural	Secondary education	Farmer	Married	2	No	Yes	1	Always	Yes	NA	No	No	NA	No	Sometimes	Sometimes	No	Usually	Well water	Yes	No	25	37.7	Yes	NA	1	0	No Hemoparasite seen	NA	NA	NA	NA	Negative	NA	Negative	NA	No ova/parasite seen	NA	No ova/parasite seen	NA	No ova/parasite seen	NA
136	Rural	Secondary education	Farmer	Married	2	Yes	Yes	1	Always	Yes	NA	No	No	NA	No	Sometimes	Sometimes	No	Never	Spring	Yes	No	21	36.8	No	NA	1	0	No Hemoparasite seen	NA	NA	NA	NA	Negative	NA	Negative	NA	No ova/parasite seen	NA	No ova/parasite seen	NA	No ova/parasite seen	NA
137	Rural	Illiterate	Farmer	Married	9	Yes	Yes	4 and above	Always	Yes	NA	Yes	No	NA	No	Sometimes	Sometimes	No	Rarelly	Spring	Yes	No	23	36.7	No	NA	1	0	No Hemoparasite seen	NA	NA	NA	NA	Negative	NA	Negative	NA	No ova/parasite seen	NA	No ova/parasite seen	NA	No ova/parasite seen	NA
138	Rural	Illiterate	Farmer	unmarried	2	Yes	Yes	1	Sometimes	No	Fear of side effects such as bad	No	No	NA	No	Sometimes	Usually	No	Sometimes	Spring	Yes	No	23	36.8	No	NA	1	0	No Hemoparasite seen	NA	NA	NA	NA	Negative	NA	Negative	NA	No ova/parasite seen	NA	No ova/parasite seen	NA	No ova/parasite seen	NA
139	Rural	Illiterate	Farmer	Married	2	No	Yes	1	Rarely	No	Fear of side effects such as bad	No	No	NA	No	Never	Always	No	Sometimes	Spring	Yes	No	24	36.9	No	NA	1	0	No Hemoparasite seen	NA	NA	NA	NA	Negative	NA	Negative	NA	No ova/parasite seen	NA	No ova/parasite seen	NA	No ova/parasite seen	NA
140	Rural	Primary Education	Farmer	Married	2	No	Yes	1	Sometimes	No	Fear of side effects such as bad	No	No	NA	No	Never	Always	No	Never	Well water	Yes	No	24	36.9	No	NA	1	0	No Hemoparasite seen	NA	NA	NA	NA	Negative	NA	Negative	NA	No ova/parasite seen	NA	No ova/parasite seen	NA	No ova/parasite seen	NA
141	Rural	Primary Education	Farmer	Married	2	No	No	NA	NA	NA	NA	No	No	NA	No	Never	Always	Yes	Never	Spring	Yes	No	25	36.9	No	NA	1	0	No Hemoparasite seen	NA	NA	NA	NA	Negative	NA	Negative	NA	No ova/parasite seen	NA	No ova/parasite seen	NA	No ova/parasite seen	NA
142	Rural	Primary Education	Farmer	Married	3	No	No	NA	NA	NA	NA	No	No	NA	No	Sometimes	Sometimes	No	Usually	Well water	Yes	No	25	36.5	No	NA	1	0	No Hemoparasite seen	NA	NA	NA	NA	Negative	NA	NA	NA	No ova/parasite seen	NA	No ova/parasite seen	NA	No ova/parasite seen	NA
143	Urban	Primary Education	House wife	unmarried	2	No	No	NA	NA	NA	NA	No	No	NA	No	Never	Always	No	Rarelly	Spring	Yes	No	21	36.9	No	NA	1	0	No Hemoparasite seen	NA	NA	NA	NA	Negative	NA	Negative	NA	No ova/parasite seen	NA	No ova/parasite seen	NA	No ova/parasite seen	NA
144	Rural	Primary Education	Farmer	Married	2	No	Yes	2	Sometimes	Yes	NA	Yes	No	NA	No	Always	Usually	Yes	Always	Tap water	No	No	21	36.6	No	NA	1	0	No Hemoparasite seen	NA	NA	NA	NA	Negative	NA	Negative	NA	No ova/parasite seen	NA	No ova/parasite seen	NA	No ova/parasite seen	NA
145	Urban	Secondary education	Merchant	Married	2	No	Yes	1	Always	Yes	NA	No	No	NA	No	Always	Never	Yes	Always	Tap water	No	No	23	36.8	No	NA	1	0	No Hemoparasite seen	NA	NA	NA	NA	Negative	NA	Negative	NA	No ova/parasite seen	NA	No ova/parasite seen	NA	No ova/parasite seen	NA
146	Urban	College or University	Government Employee	Married	1	No	Yes	2	Always	Yes	NA	No	No	NA	No	Always	Never	Yes	Always	Tap water	No	No	24	36.6	No	NA	1	0	No Hemoparasite seen	NA	NA	NA	NA	Negative	NA	Negative	NA	No ova/parasite seen	NA	No ova/parasite seen	NA	No ova/parasite seen	NA
147	Urban	College or University	Government Employee	Married	4	No	Yes	2	usually	Yes	NA	No	No	NA	No	Always	Never	Yes	Always	Tap water	Yes	No	24	36.7	No	NA	1	0	No Hemoparasite seen	NA	NA	NA	NA	Negative	NA	Negative	NA	No ova/parasite seen	NA	No ova/parasite seen	NA	No ova/parasite seen	NA
148	Urban	College or University	House wife	Married	2	No	Yes	1	usually	Yes	NA	Yes	No	NA	No	Always	Never	Yes	Always	Tap water	No	No	24	36.7	No	NA	1	0	No Hemoparasite seen	NA	NA	NA	NA	Negative	NA	Negative	NA	No ova/parasite seen	NA	No ova/parasite seen	NA	No ova/parasite seen	NA
149	Rural	College or University	House wife	Married	2	No	Yes	1	Always	Yes	NA	No	No	NA	No	Always	Never	Yes	Always	Tap water	No	No	25	37.1	No	NA	1	0	No Hemoparasite seen	NA	NA	NA	NA	Negative	NA	Negative	NA	No ova/parasite seen	NA	No ova/parasite seen	NA	No ova/parasite seen	NA
150	Urban	College or University	Government Employee	Married	2	No	Yes	1	Never	No	Fear of side effects such as bad	No	No	NA	No	Always	Never	Yes	Always	Tap water	No	No	24	37.7	Yes	Fever	1	0	No Hemoparasite seen	NA	NA	NA	NA	Negative	NA	Negative	NA	No ova/parasite seen	NA	No ova/parasite seen	NA	No ova/parasite seen	NA
151	Urban	Primary Education	Merchant	Married	2	No	Yes	1	usually	No	Fear of side effects such as bad	No	No	NA	No	Usually	Never	Yes	Always	Tap water	No	No	20	36.7	No	NA	1	0	No Hemoparasite seen	NA	NA	NA	NA	Negative	NA	Negative	NA	No ova/parasite seen	NA	No ova/parasite seen	NA	No ova/parasite seen	NA
152	Urban	Primary Education	Farmer	Married	2	No	Yes	1	Sometimes	No	Fear of side effects such as bad	No	No	NA	No	Always	Never	Yes	Always	Tap water	No	No	21	37	No	NA	1	0	No Hemoparasite seen	NA	NA	NA	NA	Negative	NA	Negative	NA	No ova/parasite seen	NA	No ova/parasite seen	NA	No ova/parasite seen	NA
153	Urban	Secondary education	Merchant	Married	2	No	Yes	1	Sometimes	No	Fear of side effects such as bad	No	No	NA	No	Always	Never	Yes	Usually	Tap water	No	No	21	36.7	No	NA	1	0	No Hemoparasite seen	NA	NA	NA	NA	Negative	NA	Negative	NA	No ova/parasite seen	NA	No ova/parasite seen	NA	No ova/parasite seen	NA
154	Urban	College or University	House wife	unmarried	2	No	No	NA	NA	NA	NA	Yes	No	NA	No	Always	Never	Yes	Sometimes	Tap water	No	No	22	36.7	No	NA	1	0	No Hemoparasite seen	NA	NA	NA	NA	Negative	NA	Negative	NA	No ova/parasite seen	NA	No ova/parasite seen	NA	No ova/parasite seen	NA
155	Urban	College or University	Merchant	Married	4	No	Yes	1	Sometimes	No	Fear of side effects such as bad	No	No	NA	No	Always	Never	Yes	Always	Tap water	No	No	23	36.7	No	NA	1	0	No Hemoparasite seen	NA	NA	NA	NA	Negative	NA	Negative	NA	No ova/parasite seen	NA	No ova/parasite seen	NA	No ova/parasite seen	NA
156	Urban	Secondary education	Merchant	Married	3	No	Yes	1	Sometimes	No	Fear of side effects such as bad	No	No	NA	No	Always	Never	Yes	Sometimes	Tap water	No	No	23	36.5	No	NA	1	0	No Hemoparasite seen	NA	NA	NA	NA	Negative	NA	Negative	NA	No ova/parasite seen	NA	No ova/parasite seen	NA	No ova/parasite seen	NA
157	Urban	Primary Education	Merchant	Married	2	No	No	NA	NA	NA	NA	No	No	NA	No	Always	Never	Yes	Always	Tap water	No	No	24	36.5	No	NA	1	0	No Hemoparasite seen	NA	NA	NA	NA	Negative	NA	Negative	NA	No ova/parasite seen	NA	No ova/parasite seen	NA	No ova/parasite seen	NA
158	Urban	Secondary education	House wife	Married	2	No	No	NA	NA	NA	NA	No	No	NA	No	Always	Never	Yes	Always	Tap water	No	No	24	37.2	No	NA	1	9	No Hemoparasite seen	NA	NA	NA	NA	Negative	NA	Negative	NA	No ova/parasite seen	NA	No ova/parasite seen	NA	No ova/parasite seen	NA
159	Urban	College or University	Government Employee	Married	2	No	Yes	1	Sometimes	No	Fear of side effects such as bad	No	No	NA	No	Always	Never	Yes	Always	Tap water	No	No	25	37	No	NA	1	0	No Hemoparasite seen	NA	NA	NA	NA	Negative	NA	Negative	NA	No ova/parasite seen	NA	No ova/parasite seen	NA	No ova/parasite seen	NA
160	Urban	Secondary education	Farmer	Married	2	No	No	NA	NA	NA	NA	Yes	No	NA	No	Always	Never	Yes	Sometimes	Tap water	No	No	26	37	No	NA	1	8	No Hemoparasite seen	NA	NA	NA	NA	Negative	NA	Negative	NA	No ova/parasite seen	NA	No ova/parasite seen	NA	No ova/parasite seen	NA
161	Rural	Illiterate	House wife	Married	2	No	No	NA	NA	NA	NA	No	No	NA	No	Always	Rarelly	Yes	Always	Tap water	No	No	27	36.6	No	NA	1	0	No Hemoparasite seen	NA	NA	NA	NA	Negative	NA	Negative	NA	No ova/parasite seen	NA	No ova/parasite seen	NA	No ova/parasite seen	NA
162	Urban	Secondary education	House wife	Married	2	No	Yes	1	Always	Yes	NA	No	No	NA	No	Always	Never	Yes	Sometimes	Tap water	No	No	24	36.9	No	NA	1	0	No Hemoparasite seen	NA	NA	NA	NA	Negative	NA	Negative	NA	No ova/parasite seen	NA	No ova/parasite seen	NA	No ova/parasite seen	NA
163	Rural	Primary Education	Farmer	Married	2	No	Yes	2	Rarely	No	Fear of side effects such as bad	No	No	NA	No	Always	Never	Yes	Always	Tap water	No	No	23	36.7	No	NA	1	0	No Hemoparasite seen	NA	NA	NA	NA	Negative	NA	NA	NA	No ova/parasite seen	NA	No ova/parasite seen	NA	No ova/parasite seen	NA
164	Rural	Primary Education	Farmer	Married	2	No	Yes	2	Always	Yes	NA	No	No	NA	No	Never	Always	Yes	Usually	Tap water	No	No	22	36.2	No	NA	1	0	No Hemoparasite seen	NA	NA	NA	NA	Negative	NA	Negative	NA	No ova/parasite seen	NA	No ova/parasite seen	NA	No ova/parasite seen	NA
165	Rural	Primary Education	Daily laborer	unmarried	1	No	No	NA	NA	NA	NA	No	No	NA	No	Sometimes	Sometimes	No	Usually	Tap water	No	No	23	36.7	No	NA	1	0	No Hemoparasite seen	NA	NA	NA	NA	Negative	NA	NA	NA	No ova/parasite seen	NA	No ova/parasite seen	NA	No ova/parasite seen	NA
166	Rural	Illiterate	House wife	Married	6	No	Yes	3	usually	No	Lack of awareness for its benefi	No	No	NA	No	Never	Always	Yes	Always	Tap water	Yes	No	25	36.7	No	NA	1	0	No Hemoparasite seen	NA	NA	NA	NA	Negative	NA	Negative	NA	No ova/parasite seen	NA	No ova/parasite seen	NA	No ova/parasite seen	NA
167	Rural	Primary Education	House wife	Married	3	Yes	Yes	1	Always	Yes	NA	Yes	No	NA	No	Always	Never	Yes	Usually	Well water	No	Yes	22	37	No	NA	2	1	No Hemoparasite seen	NA	NA	NA	NA	Negative	NA	Negative	NA	No ova/parasite seen	NA	No ova/parasite seen	NA	No ova/parasite seen	NA
168	Urban	Secondary education	House wife	Married	2	No	Yes	1	Sometimes	No	Lack of awareness for its benefi	No	No	NA	No	Always	Never	Yes	Always	Well water	No	Yes	24	37.3	No	NA	2	1	No Hemoparasite seen	NA	NA	NA	NA	Negative	NA	Negative	NA	No ova/parasite seen	NA	No ova/parasite seen	NA	No ova/parasite seen	NA
169	Rural	Illiterate	House wife	Widowed	3	No	Yes	1	Sometimes	No	Fear of side effects such as bad	No	Yes	NA	No	Usually	Rarelly	Yes	Always	Spring	Yes	Yes	24	36.6	No	NA	2	1	No Hemoparasite seen	NA	NA	NA	NA	Negative	NA	Negative	NA	No ova/parasite seen	NA	No ova/parasite seen	NA	No ova/parasite seen	NA
170	Rural	Illiterate	Farmer	Married	3	No	Yes	1	Sometimes	No	Fear of side effects such as bad	Yes	No	NA	Yes	Sometimes	Sometimes	No	Always	Spring	Yes	Yes	25	36.8	No	NA	2	0	No Hemoparasite seen	NA	NA	NA	NA	Negative	NA	NA	NA	No ova/parasite seen	NA	No ova/parasite seen	NA	No ova/parasite seen	NA
171	Rural	Illiterate	House wife	Married	2	No	No	NA	NA	NA	NA	Yes	No	NA	No	Sometimes	Sometimes	Yes	Always	Spring	No	Yes	24	37.8	Yes	NA	2	1	No Hemoparasite seen	NA	NA	NA	NA	Negative	NA	Negative	NA	No ova/parasite seen	NA	No ova/parasite seen	NA	No ova/parasite seen	NA
172	Urban	Primary Education	House wife	Married	4	No	Yes	1	Sometimes	No	Fear of side effects such as bad	No	No	NA	No	Sometimes	Sometimes	Yes	Sometimes	Well water	No	Yes	23	36.3	No	NA	2	1	No Hemoparasite seen	NA	NA	NA	NA	Negative	NA	Negative	NA	No ova/parasite seen	NA	No ova/parasite seen	NA	No ova/parasite seen	NA
173	Urban	Primary Education	Farmer	Married	2	No	Yes	2	Rarely	No	Lack of awareness for its benefi	No	No	NA	No	Sometimes	Sometimes	Yes	Always	Well water	Yes	Yes	25	36.7	No	NA	2	1	No Hemoparasite seen	NA	NA	NA	NA	Negative	NA	Negative	NA	No ova/parasite seen	NA	No ova/parasite seen	NA	No ova/parasite seen	NA
174	Urban	Illiterate	Farmer	Married	3	No	No	NA	NA	NA	NA	Yes	Yes	NA	No	Sometimes	Sometimes	Yes	Sometimes	Well water	Yes	Yes	23	36.9	No	NA	2	1	No Hemoparasite seen	NA	NA	NA	NA	Negative	NA	Negative	NA	No ova/parasite seen	NA	No ova/parasite seen	NA	No ova/parasite seen	NA
175	Urban	Secondary education	Daily laborer	Married	2	No	Yes	1	Never	No	Fear of side effects such as bad	No	No	NA	No	Always	Never	Yes	Always	Tap water	Yes	Yes	24	36.4	No	NA	2	1	No Hemoparasite seen	NA	NA	NA	NA	Negative	NA	Negative	NA	No ova/parasite seen	NA	No ova/parasite seen	NA	No ova/parasite seen	NA
176	Urban	Primary Education	House wife	Married	3	No	Yes	2	Sometimes	No	Fear of side effects such as bad	No	No	NA	No	Always	Never	Yes	Always	Tap water	No	Yes	24	36.6	No	NA	2	1	No Hemoparasite seen	NA	NA	NA	NA	Negative	NA	Negative	NA	No ova/parasite seen	NA	No ova/parasite seen	NA	No ova/parasite seen	NA
177	Urban	Illiterate	Merchant	Married	5	Yes	Yes	1	Sometimes	No	Fear of side effects such as bad	No	No	NA	No	Always	Never	Yes	Always	Tap water	No	Yes	24	36.7	No	NA	2	1	No Hemoparasite seen	NA	NA	NA	NA	Negative	NA	Negative	NA	No ova/parasite seen	NA	No ova/parasite seen	NA	No ova/parasite seen	NA
178	Rural	Primary Education	Merchant	Married	2	No	No	NA	NA	NA	NA	No	No	NA	No	Always	Never	Yes	Usually	Tap water	Yes	Yes	25	36.8	No	NA	2	1	No Hemoparasite seen	NA	NA	NA	NA	Negative	NA	Negative	NA	No ova/parasite seen	NA	No ova/parasite seen	NA	No ova/parasite seen	NA
179	Rural	Primary Education	House wife	Married	2	No	No	NA	NA	NA	NA	No	No	NA	No	Always	Never	Yes	Always	Tap water	No	Yes	25	36.7	No	NA	2	1	No Hemoparasite seen	NA	NA	NA	NA	Negative	NA	Negative	NA	No ova/parasite seen	NA	No ova/parasite seen	NA	No ova/parasite seen	NA
180	Urban	College or University	House wife	Married	3	No	Yes	1	Always	No	Fear of side effects such as bad	Yes	No	NA	No	Sometimes	Usually	Yes	Always	Tap water	No	Yes	25	36.5	No	NA	2	1	No Hemoparasite seen	NA	NA	NA	NA	Negative	NA	Negative	NA	No ova/parasite seen	NA	No ova/parasite seen	NA	No ova/parasite seen	NA
181	Urban	Illiterate	Merchant	Married	3	Yes	No	NA	NA	NA	NA	Yes	No	NA	No	Always	Never	Yes	Always	Tap water	No	Yes	25	37	No	NA	2	1	No Hemoparasite seen	NA	NA	NA	NA	Negative	NA	Negative	NA	No ova/parasite seen	NA	No ova/parasite seen	NA	No ova/parasite seen	NA
182	Urban	College or University	Government Employee	Married	4	No	Yes	1	Always	Yes	NA	No	No	NA	No	Always	Never	Yes	Always	Tap water	No	Yes	26	36.4	No	NA	2	1	No Hemoparasite seen	NA	NA	NA	NA	Negative	NA	Negative	NA	No ova/parasite seen	NA	No ova/parasite seen	NA	No ova/parasite seen	NA
183	Urban	Primary Education	House wife	Married	2	No	Yes	1	Sometimes	No	Fear of side effects such as bad	Yes	No	NA	No	Always	Never	Yes	Always	Tap water	No	Yes	25	36.8	No	NA	2	1	No Hemoparasite seen	NA	NA	NA	NA	Negative	NA	Negative	NA	No ova/parasite seen	NA	No ova/parasite seen	NA	No ova/parasite seen	NA
184	Rural	Illiterate	House wife	Married	3	No	Yes	2	Always	Yes	NA	Yes	No	NA	No	Usually	Sometimes	Yes	Usually	Well water	No	No	23	37	No	NA	2	1	No Hemoparasite seen	NA	NA	NA	NA	Negative	NA	Negative	NA	No ova/parasite seen	NA	No ova/parasite seen	NA	No ova/parasite seen	NA
185	Rural	Secondary education	Farmer	Married	3	No	Yes	1	Sometimes	No	Fear of side effects such as bad	No	No	NA	No	Usually	Sometimes	No	Sometimes	Spring	Yes	No	23	36.8	No	NA	2	1	No Hemoparasite seen	NA	NA	NA	NA	Negative	NA	Negative	NA	No ova/parasite seen	NA	No ova/parasite seen	NA	No ova/parasite seen	NA
186	Rural	Primary Education	House wife	Married	3	No	Yes	1	Sometimes	No	Lack of awareness for its benefi	Yes	No	NA	No	Always	Never	Yes	Always	Well water	No	No	23	36.7	No	NA	2	1	No Hemoparasite seen	NA	NA	NA	NA	Negative	NA	NA	NA	No ova/parasite seen	NA	No ova/parasite seen	NA	No ova/parasite seen	NA
187	Urban	Primary Education	House wife	Married	3	No	Yes	1	Sometimes	No	Fear of side effects such as bad	Yes	No	NA	No	Always	Never	Yes	Always	Well water	No	No	24	36.8	No	NA	2	1	No Hemoparasite seen	NA	NA	NA	NA	Negative	NA	Negative	NA	No ova/parasite seen	NA	No ova/parasite seen	NA	No ova/parasite seen	NA
188	Urban	Illiterate	Merchant	Married	3	No	Yes	1	usually	No	Fear of side effects such as bad	No	No	NA	No	Always	Never	Yes	Always	Well water	No	No	24	37	No	NA	2	1	No Hemoparasite seen	NA	NA	NA	NA	Negative	NA	Negative	NA	No ova/parasite seen	NA	No ova/parasite seen	NA	No ova/parasite seen	NA
189	Urban	Secondary education	Student	Married	2	No	Yes	1	Sometimes	No	Fear of side effects such as bad	Yes	No	NA	No	Sometimes	Usually	Yes	Always	Well water	No	No	25	36.6	No	NA	2	1	No Hemoparasite seen	NA	NA	NA	NA	Negative	NA	Negative	NA	No ova/parasite seen	NA	No ova/parasite seen	NA	No ova/parasite seen	NA
190	Urban	Illiterate	Farmer	Married	2	No	No	NA	NA	NA	NA	No	No	NA	No	Always	Never	Yes	Always	Well water	Yes	No	25	36.7	No	NA	2	1	No Hemoparasite seen	NA	NA	NA	NA	Negative	NA	Negative	NA	No ova/parasite seen	NA	No ova/parasite seen	NA	No ova/parasite seen	NA
191	Rural	Illiterate	Farmer	Married	4	No	Yes	1	Sometimes	No	Fear of side effects such as bad	Yes	No	NA	No	Always	Never	No	Always	Spring	Yes	No	26	36.9	No	NA	2	0	No Hemoparasite seen	NA	NA	NA	NA	Negative	NA	Negative	NA	No ova/parasite seen	NA	No ova/parasite seen	NA	No ova/parasite seen	NA
192	Rural	Primary Education	Farmer	Married	5	No	Yes	1	Sometimes	No	Lack of awareness for its benefi	Yes	No	NA	No	Always	Rarelly	Yes	Always	Well water	Yes	No	26	37	No	NA	2	1	No Hemoparasite seen	NA	NA	NA	NA	Negative	NA	Negative	NA	No ova/parasite seen	NA	No ova/parasite seen	NA	No ova/parasite seen	NA
193	Rural	Illiterate	House wife	Married	2	Yes	No	NA	NA	NA	NA	Yes	No	NA	Yes	Never	Never	No	Sometimes	Spring	Yes	No	24	36.9	No	NA	2	1	No Hemoparasite seen	NA	NA	NA	NA	Negative	NA	Negative	NA	No ova/parasite seen	NA	No ova/parasite seen	NA	No ova/parasite seen	NA
194	Rural	Primary Education	Farmer	unmarried	3	No	Yes	1	Always	Yes	NA	Yes	No	NA	No	Never	Always	Yes	Sometimes	Well water	Yes	No	24	37	No	NA	2	1	No Hemoparasite seen	NA	NA	NA	NA	Negative	NA	Negative	NA	No ova/parasite seen	NA	No ova/parasite seen	NA	No ova/parasite seen	NA
195	Rural	Illiterate	Farmer	Married	3	No	Yes	3	Always	Yes	NA	No	No	NA	No	Sometimes	Sometimes	Yes	Sometimes	Well water	Yes	No	24	36.6	No	NA	2	1	No Hemoparasite seen	NA	NA	NA	NA	Negative	NA	Negative	NA	No ova/parasite seen	NA	No ova/parasite seen	NA	No ova/parasite seen	NA
196	Rural	Illiterate	Farmer	Married	3	Yes	No	NA	NA	NA	NA	No	No	NA	No	Never	Always	No	Always	Well water	Yes	No	23	36.7	No	NA	2	1	No Hemoparasite seen	NA	NA	NA	NA	Negative	NA	Negative	NA	No ova/parasite seen	NA	No ova/parasite seen	NA	No ova/parasite seen	NA
197	Rural	Illiterate	Farmer	Married	2	No	No	NA	NA	NA	NA	No	No	NA	No	Sometimes	Sometimes	No	Usually	Well water	Yes	No	23	36.4	No	NA	2	1	No Hemoparasite seen	NA	NA	NA	NA	Negative	NA	Negative	NA	No ova/parasite seen	NA	No ova/parasite seen	NA	No ova/parasite seen	NA
198	Rural	Primary Education	House wife	Married	3	Yes	No	NA	NA	NA	NA	No	Yes	NA	No	Sometimes	Sometimes	No	Never	Spring	Yes	No	24	37	No	NA	2	1	No Hemoparasite seen	NA	NA	NA	NA	Negative	NA	Negative	NA	No ova/parasite seen	NA	No ova/parasite seen	NA	No ova/parasite seen	NA
199	Urban	Illiterate	Farmer	Married	2	No	No	NA	NA	NA	NA	No	No	NA	No	Sometimes	Usually	Yes	Rarelly	Spring	Yes	No	24	36.7	No	NA	2	0	No Hemoparasite seen	NA	NA	NA	NA	Negative	NA	NA	NA	No ova/parasite seen	NA	No ova/parasite seen	NA	No ova/parasite seen	NA
200	Urban	Illiterate	Merchant	Married	3	No	Yes	1	Sometimes	No	Lack of awareness for its benefi	No	No	NA	No	Sometimes	Sometimes	Yes	Always	Well water	No	No	25	37	No	NA	2	1	No Hemoparasite seen	NA	NA	NA	NA	Negative	NA	Negative	NA	No ova/parasite seen	NA	No ova/parasite seen	NA	No ova/parasite seen	NA
201	Rural	Illiterate	Farmer	Married	3	No	Yes	1	Sometimes	No	Lack of awareness for its benefi	Yes	No	NA	No	Never	Always	No	Sometimes	Well water	Yes	No	26	36.7	No	NA	2	1	No Hemoparasite seen	NA	NA	NA	NA	Negative	NA	Negative	NA	No ova/parasite seen	NA	No ova/parasite seen	NA	No ova/parasite seen	NA
202	Urban	Illiterate	Merchant	Married	3	No	Yes	1	Always	Yes	NA	No	No	NA	No	Always	Never	Yes	Always	Tap water	No	No	21	36.8	No	NA	2	1	No Hemoparasite seen	NA	NA	NA	NA	Negative	NA	Negative	NA	No ova/parasite seen	NA	No ova/parasite seen	NA	No ova/parasite seen	NA
203	Urban	Secondary education	Merchant	Married	3	No	Yes	2	Always	Yes	NA	No	No	NA	No	Always	Never	Yes	Always	Tap water	No	No	23	36.9	No	NA	2	1	No Hemoparasite seen	NA	NA	NA	NA	Negative	NA	Negative	NA	No ova/parasite seen	NA	No ova/parasite seen	NA	No ova/parasite seen	NA
204	Urban	College or University	Government Employee	Married	4	No	Yes	2	usually	Yes	NA	Yes	No	NA	No	Always	Never	Yes	Always	Tap water	No	No	24	36.8	No	NA	2	1	No Hemoparasite seen	NA	NA	NA	NA	Negative	NA	Negative	NA	No ova/parasite seen	NA	No ova/parasite seen	NA	No ova/parasite seen	NA
205	Urban	College or University	Merchant	Married	2	Yes	Yes	1	usually	Yes	NA	Yes	No	NA	No	Always	Never	Yes	Always	Tap water	No	No	24	37.1	No	NA	2	0	No Hemoparasite seen	NA	NA	NA	NA	Negative	NA	Negative	NA	No ova/parasite seen	NA	No ova/parasite seen	NA	No ova/parasite seen	NA
206	Urban	Secondary education	Government Employee	Married	3	No	Yes	1	Sometimes	Yes	NA	No	No	NA	No	Always	Never	Yes	Always	Tap water	No	No	24	36.8	No	NA	2	1	No Hemoparasite seen	NA	NA	NA	NA	Negative	NA	Negative	NA	No ova/parasite seen	NA	No ova/parasite seen	NA	No ova/parasite seen	NA
207	Urban	College or University	Merchant	Married	3	No	Yes	1	usually	Yes	NA	Yes	No	NA	No	Always	Never	Yes	Always	Tap water	No	No	24	36.4	No	NA	2	1	No Hemoparasite seen	NA	NA	NA	NA	Negative	NA	Negative	NA	No ova/parasite seen	NA	No ova/parasite seen	NA	No ova/parasite seen	NA
208	Rural	Secondary education	Government Employee	Married	3	No	Yes	2	Always	Yes	NA	Yes	No	NA	No	Usually	Rarelly	Yes	Always	Tap water	No	No	24	36.9	No	NA	2	1	No Hemoparasite seen	NA	NA	NA	NA	Negative	NA	Negative	NA	No ova/parasite seen	NA	No ova/parasite seen	NA	No ova/parasite seen	NA
209	Urban	Secondary education	House wife	Married	3	No	Yes	2	usually	Yes	NA	No	No	NA	No	Usually	Sometimes	Yes	Usually	Tap water	No	No	24	36.7	No	NA	2	1	No Hemoparasite seen	NA	NA	NA	NA	Negative	NA	Negative	NA	No ova/parasite seen	NA	No ova/parasite seen	NA	No ova/parasite seen	NA
210	Urban	College or University	Government Employee	Married	4	No	Yes	1	Sometimes	Yes	NA	Yes	No	NA	No	Usually	Rarelly	Yes	Always	Tap water	No	No	25	36.9	No	NA	2	1	No Hemoparasite seen	NA	NA	NA	NA	Negative	NA	Negative	NA	No ova/parasite seen	NA	No ova/parasite seen	NA	No ova/parasite seen	NA
211	Urban	College or University	Government Employee	Married	3	No	Yes	1	Always	Yes	NA	No	No	NA	No	Always	Never	Yes	Always	Tap water	No	No	26	36	No	NA	2	1	No Hemoparasite seen	NA	NA	NA	NA	Negative	NA	Negative	NA	No ova/parasite seen	NA	No ova/parasite seen	NA	No ova/parasite seen	NA
212	Rural	Illiterate	House wife	Married	3	No	No	NA	NA	NA	NA	Yes	Yes	NA	No	Always	Never	Yes	Always	Tap water	No	No	21	36.6	No	NA	2	1	No Hemoparasite seen	NA	NA	NA	NA	Negative	NA	Negative	NA	No ova/parasite seen	NA	No ova/parasite seen	NA	No ova/parasite seen	NA
213	Urban	Primary Education	Merchant	Married	2	No	No	NA	NA	NA	NA	No	No	NA	No	Always	Never	Yes	Always	Tap water	No	No	22	36.9	No	NA	2	0	No Hemoparasite seen	NA	NA	NA	NA	Negative	NA	Negative	NA	No ova/parasite seen	NA	No ova/parasite seen	NA	No ova/parasite seen	NA
214	Urban	Illiterate	Merchant	unmarried	2	No	No	NA	NA	NA	NA	No	No	NA	No	Always	Never	Yes	Always	Tap water	No	No	23	36.7	No	NA	2	1	No Hemoparasite seen	NA	NA	NA	NA	Negative	NA	NA	NA	No ova/parasite seen	NA	No ova/parasite seen	NA	No ova/parasite seen	NA
215	Urban	Secondary education	House wife	Married	4	No	Yes	1	usually	No	Lack of space to hang	Yes	No	NA	No	Usually	Never	Yes	Always	Tap water	No	No	24	36.3	No	NA	2	1	No Hemoparasite seen	NA	NA	NA	NA	Negative	NA	Negative	NA	No ova/parasite seen	NA	No ova/parasite seen	NA	No ova/parasite seen	NA
216	Urban	College or University	Farmer	Married	5	No	No	NA	NA	NA	NA	No	No	NA	No	Always	Never	Yes	Always	Tap water	No	No	24	36.9	No	NA	2	1	No Hemoparasite seen	NA	NA	NA	NA	Negative	NA	Negative	NA	No ova/parasite seen	NA	No ova/parasite seen	NA	No ova/parasite seen	NA
217	Rural	Illiterate	House wife	Married	3	No	No	NA	NA	NA	NA	Yes	No	NA	No	Always	Never	Yes	Always	Tap water	Yes	No	24	37	No	NA	2	1	No Hemoparasite seen	NA	NA	NA	NA	Negative	NA	Negative	NA	No ova/parasite seen	NA	No ova/parasite seen	NA	No ova/parasite seen	NA
218	Urban	College or University	Farmer	Married	2	No	Yes	1	Sometimes	No	Fear of side effects such as bad	Yes	No	NA	No	Usually	Rarelly	Yes	Usually	Tap water	No	No	24	36.9	No	NA	2	0	No Hemoparasite seen	NA	NA	NA	NA	Negative	NA	Negative	NA	No ova/parasite seen	NA	No ova/parasite seen	NA	No ova/parasite seen	NA
219	Urban	College or University	Merchant	Married	2	No	Yes	1	Sometimes	No	Fear of side effects such as bad	No	No	NA	No	Always	Never	Yes	Always	Tap water	No	No	24	36.9	No	NA	2	0	No Hemoparasite seen	NA	NA	NA	NA	Negative	NA	Negative	NA	No ova/parasite seen	NA	No ova/parasite seen	NA	No ova/parasite seen	NA
220	Urban	Secondary education	House wife	Married	3	Yes	Yes	2	Sometimes	No	Fear of side effects such as bad	No	Yes	NA	No	Always	Never	Yes	Always	Tap water	Yes	No	24	36.4	No	NA	2	1	No Hemoparasite seen	NA	NA	NA	NA	Negative	NA	NA	NA	No ova/parasite seen	NA	No ova/parasite seen	NA	No ova/parasite seen	NA
221	Urban	College or University	Government Employee	Married	3	No	Yes	1	usually	No	Fear of side effects such as bad	No	No	NA	No	Always	Never	Yes	Usually	Tap water	No	No	25	37	No	NA	2	1	No Hemoparasite seen	NA	NA	NA	NA	Negative	NA	Negative	NA	No ova/parasite seen	NA	No ova/parasite seen	NA	No ova/parasite seen	NA
222	Urban	Primary Education	House wife	Married	3	No	No	NA	NA	NA	NA	No	No	NA	No	Always	Never	Yes	Always	Tap water	No	No	25	36.9	No	NA	2	1	No Hemoparasite seen	NA	NA	NA	NA	Negative	NA	Negative	NA	No ova/parasite seen	NA	No ova/parasite seen	NA	No ova/parasite seen	NA
223	Urban	Secondary education	Merchant	Married	2	No	Yes	1	Sometimes	No	Fear of side effects such as bad	No	No	NA	No	Always	Never	Yes	Always	Tap water	No	No	26	36.7	No	NA	2	1	No Hemoparasite seen	NA	NA	NA	NA	Negative	NA	Negative	NA	No ova/parasite seen	NA	No ova/parasite seen	NA	No ova/parasite seen	NA
224	Urban	Secondary education	Government Employee	Married	2	No	No	NA	NA	NA	NA	No	No	NA	No	Always	Never	Yes	Always	Tap water	No	No	27	36.9	No	NA	2	1	No Hemoparasite seen	NA	NA	NA	NA	Negative	NA	Negative	NA	No ova/parasite seen	NA	No ova/parasite seen	NA	No ova/parasite seen	NA
225	Rural	Illiterate	House wife	Married	2	No	No	NA	NA	NA	NA	No	No	NA	No	Always	Never	Yes	Always	Tap water	No	No	22	36.7	No	NA	2	1	No Hemoparasite seen	NA	NA	NA	NA	Negative	NA	Negative	NA	No ova/parasite seen	NA	No ova/parasite seen	NA	No ova/parasite seen	NA
226	Urban	College or University	Government Employee	Married	2	No	Yes	3	usually	No	Fear of side effects such as bad	Yes	No	NA	No	Always	Never	Yes	Always	Tap water	No	No	24	36.9	No	NA	2	1	No Hemoparasite seen	NA	NA	NA	NA	Negative	NA	Negative	NA	No ova/parasite seen	NA	No ova/parasite seen	NA	No ova/parasite seen	NA
227	Rural	Secondary education	Government Employee	Married	4	No	Yes	1	Sometimes	No	Fear of side effects such as bad	No	No	NA	No	Always	Never	Yes	Always	Tap water	No	No	24	36.7	No	NA	2	1	No Hemoparasite seen	NA	NA	NA	NA	Negative	NA	Negative	NA	No ova/parasite seen	NA	No ova/parasite seen	NA	No ova/parasite seen	NA
228	Rural	Illiterate	Farmer	Married	3	Yes	No	NA	NA	NA	NA	Yes	Yes	NA	Yes	Sometimes	Sometimes	No	Usually	Spring	Yes	No	20	36.7	No	NA	2	1	No Hemoparasite seen	NA	NA	NA	NA	Negative	NA	Negative	NA	No ova/parasite seen	NA	No ova/parasite seen	NA	No ova/parasite seen	NA
229	Rural	Illiterate	Farmer	Married	4	Yes	No	NA	NA	NA	NA	Yes	No	NA	No	Sometimes	Sometimes	No	Usually	Well water	No	No	21	36.9	No	NA	2	1	No Hemoparasite seen	NA	NA	NA	NA	Negative	NA	Negative	NA	No ova/parasite seen	NA	No ova/parasite seen	NA	No ova/parasite seen	NA
230	Urban	Illiterate	Merchant	Married	3	Yes	Yes	1	Sometimes	No	Lack of awareness for its benefi	Yes	No	NA	No	Sometimes	Sometimes	Yes	Sometimes	Tap water	No	No	21	36.8	No	NA	2	1	No Hemoparasite seen	NA	NA	NA	NA	Negative	NA	Negative	NA	No ova/parasite seen	NA	No ova/parasite seen	NA	No ova/parasite seen	NA
231	Urban	Primary Education	House wife	Married	3	No	Yes	1	Sometimes	No	Fear of side effects such as bad	Yes	No	NA	No	Sometimes	Sometimes	Yes	Always	Tap water	No	No	22	36.8	No	NA	2	1	No Hemoparasite seen	NA	NA	NA	NA	Negative	NA	Negative	NA	No ova/parasite seen	NA	No ova/parasite seen	NA	No ova/parasite seen	NA
232	Rural	Illiterate	House wife	Married	3	No	No	NA	NA	NA	NA	Yes	Yes	NA	No	Never	Always	No	Sometimes	Tap water	No	No	22	36.6	No	NA	2	1	No Hemoparasite seen	NA	NA	NA	NA	Negative	NA	Negative	NA	No ova/parasite seen	NA	No ova/parasite seen	NA	No ova/parasite seen	NA
233	Urban	Illiterate	Merchant	Married	3	No	No	NA	NA	NA	NA	No	Yes	NA	No	Sometimes	Sometimes	Yes	Always	Tap water	No	No	25	36.5	No	NA	2	1	No Hemoparasite seen	NA	NA	NA	NA	Negative	NA	Negative	NA	No ova/parasite seen	NA	No ova/parasite seen	NA	No ova/parasite seen	NA
234	Urban	College or University	Merchant	Married	3	No	Yes	1	usually	Yes	NA	No	No	NA	No	Rarely	Never	Yes	Always	Tap water	No	No	24	36.9	No	NA	2	1	No Hemoparasite seen	NA	NA	NA	NA	Negative	NA	Negative	NA	No ova/parasite seen	NA	No ova/parasite seen	NA	No ova/parasite seen	NA
235	Rural	Primary Education	Farmer	Married	4	No	Yes	1	Sometimes	No	Fear of side effects such as bad	Yes	No	NA	No	Sometimes	Sometimes	No	Sometimes	Tap water	Yes	No	24	36.7	No	NA	2	1	No Hemoparasite seen	NA	NA	NA	NA	Negative	NA	Negative	NA	No ova/parasite seen	NA	No ova/parasite seen	NA	No ova/parasite seen	NA
236	Rural	Illiterate	House wife	Married	5	No	Yes	4 and above	Always	Yes	NA	Yes	No	NA	No	Always	Never	Yes	Always	Well water	No	Yes	25	37.2	No	NA	3	2	No Hemoparasite seen	NA	NA	NA	NA	Negative	NA	Negative	NA	No ova/parasite seen	NA	No ova/parasite seen	NA	No ova/parasite seen	NA
237	Urban	Primary Education	House wife	Married	3	Yes	Yes	1	Sometimes	No	Fear of side effects such as bad	Yes	No	NA	No	Always	Never	Yes	Always	Well water	No	Yes	22	36.7	No	NA	3	2	No Hemoparasite seen	NA	NA	NA	NA	Negative	NA	Negative	NA	No ova/parasite seen	NA	No ova/parasite seen	NA	No ova/parasite seen	NA
238	Urban	Primary Education	House wife	Married	2	No	No	NA	NA	NA	NA	Yes	No	NA	No	Always	Never	Yes	Always	Well water	No	Yes	25	36.8	No	NA	3	2	No Hemoparasite seen	NA	NA	NA	NA	Negative	NA	Negative	NA	No ova/parasite seen	NA	No ova/parasite seen	NA	No ova/parasite seen	NA
239	Urban	Primary Education	House wife	Married	4	No	No	NA	NA	NA	NA	No	No	NA	Yes	Sometimes	Sometimes	Yes	Sometimes	Well water	No	Yes	23	37	No	NA	3	2	No Hemoparasite seen	NA	NA	NA	NA	Negative	NA	Negative	NA	No ova/parasite seen	NA	No ova/parasite seen	NA	No ova/parasite seen	NA
240	Rural	Primary Education	House wife	Married	3	Yes	Yes	1	Sometimes	No	Fear of side effects such as bad	No	No	NA	No	Sometimes	Sometimes	No	Sometimes	Spring	Yes	Yes	24	36.7	No	NA	3	2	No Hemoparasite seen	NA	NA	NA	NA	Negative	NA	Negative	NA	No ova/parasite seen	NA	No ova/parasite seen	NA	No ova/parasite seen	NA
241	Rural	Primary Education	Farmer	Married	7	Yes	Yes	1	usually	Yes	NA	No	No	NA	No	Sometimes	Sometimes	Yes	Usually	Well water	Yes	Yes	24	36.9	No	NA	3	2	No Hemoparasite seen	NA	NA	NA	NA	Negative	NA	Negative	NA	No ova/parasite seen	NA	No ova/parasite seen	NA	No ova/parasite seen	NA
242	Rural	Illiterate	Farmer	Married	4	Yes	Yes	2	Never	No	Old and torn to use	Yes	No	NA	No	Sometimes	Sometimes	Yes	Usually	Spring	Yes	Yes	24	37	No	NA	3	2	No Hemoparasite seen	NA	NA	NA	NA	Negative	NA	Negative	NA	No ova/parasite seen	NA	No ova/parasite seen	NA	No ova/parasite seen	NA
243	Rural	Primary Education	Farmer	Married	4	No	Yes	1	usually	No	Lack of awareness for its benefi	No	No	NA	No	Never	Always	No	Sometimes	Spring	Yes	Yes	24	36.7	No	NA	3	2	No Hemoparasite seen	NA	NA	NA	NA	Negative	NA	Negative	NA	No ova/parasite seen	NA	No ova/parasite seen	NA	No ova/parasite seen	NA
244	Rural	Illiterate	House wife	Married	4	No	Yes	1	Rarely	No	Lack of awareness for its benefi	No	No	NA	No	Sometimes	Always	No	Rarelly	Well water	Yes	Yes	25	36.7	No	NA	3	2	No Hemoparasite seen	NA	NA	NA	NA	Negative	NA	NA	NA	No ova/parasite seen	NA	No ova/parasite seen	NA	No ova/parasite seen	NA
245	Rural	Illiterate	Farmer	Married	4	No	Yes	1	Never	No	Lack of awareness for its benefi	No	No	NA	No	Sometimes	Sometimes	Yes	Rarelly	Spring	Yes	Yes	22	36.4	No	NA	3	2	No Hemoparasite seen	NA	NA	NA	NA	Negative	NA	Negative	NA	No ova/parasite seen	NA	No ova/parasite seen	NA	No ova/parasite seen	NA
246	Rural	Illiterate	House wife	Married	3	No	Yes	2	Always	Yes	NA	No	No	NA	No	Always	Never	Yes	Always	Tap water	No	Yes	24	36.6	No	NA	3	1	No Hemoparasite seen	NA	NA	NA	NA	Negative	NA	Negative	NA	No ova/parasite seen	NA	No ova/parasite seen	NA	No ova/parasite seen	NA
247	Urban	College or University	Government Employee	Married	5	No	Yes	2	usually	Yes	NA	No	No	NA	No	Always	Never	Yes	Always	Tap water	No	Yes	25	36.7	No	NA	3	1	No Hemoparasite seen	NA	NA	NA	NA	Negative	NA	Negative	NA	No ova/parasite seen	NA	No ova/parasite seen	NA	No ova/parasite seen	NA
248	Rural	Illiterate	Farmer	Married	1	No	No	NA	NA	NA	NA	Yes	No	NA	No	Always	Never	Yes	Sometimes	Tap water	No	Yes	22	36.8	No	NA	3	1	No Hemoparasite seen	NA	NA	NA	NA	Negative	NA	Negative	NA	No ova/parasite seen	NA	No ova/parasite seen	NA	No ova/parasite seen	NA
249	Urban	Secondary education	House wife	Married	2	No	No	NA	NA	NA	NA	No	No	NA	No	Always	Never	Yes	Always	Tap water	No	Yes	23	36.6	No	NA	3	2	No Hemoparasite seen	NA	NA	NA	NA	Negative	NA	Negative	NA	No ova/parasite seen	NA	No ova/parasite seen	NA	No ova/parasite seen	NA
250	Urban	Primary Education	House wife	Married	5	No	Yes	2	Always	No	Fear of side effects such as bad	No	No	NA	No	Always	Never	Yes	Always	Tap water	No	Yes	24	37	No	NA	3	2	No Hemoparasite seen	NA	NA	NA	NA	Negative	NA	Negative	NA	No ova/parasite seen	NA	No ova/parasite seen	NA	No ova/parasite seen	NA
251	Urban	Illiterate	Merchant	Married	4	No	No	NA	NA	NA	NA	No	No	NA	No	Always	Never	Yes	Always	Tap water	No	No	24	37	No	NA	3	2	No Hemoparasite seen	NA	NA	NA	NA	Negative	NA	Negative	NA	No ova/parasite seen	NA	No ova/parasite seen	NA	No ova/parasite seen	NA
252	Urban	Secondary education	House wife	Married	6	No	No	NA	NA	NA	NA	No	No	NA	No	Always	Never	Yes	Always	Tap water	No	Yes	24	36.8	No	NA	3	2	No Hemoparasite seen	NA	NA	NA	NA	Negative	NA	Negative	NA	No ova/parasite seen	NA	No ova/parasite seen	NA	No ova/parasite seen	NA
253	Urban	Illiterate	Farmer	Married	2	No	Yes	1	usually	No	Fear of side effects such as bad	No	No	NA	No	Always	Never	Yes	Always	Tap water	No	No	24	36.7	No	NA	3	2	No Hemoparasite seen	NA	NA	NA	NA	Negative	NA	Negative	NA	No ova/parasite seen	NA	No ova/parasite seen	NA	No ova/parasite seen	NA
254	Rural	Primary Education	House wife	Married	2	No	No	NA	NA	NA	NA	No	No	NA	No	Always	Never	Yes	Always	Tap water	No	Yes	25	36.5	No	NA	3	2	No Hemoparasite seen	NA	NA	NA	NA	Negative	NA	Negative	NA	No ova/parasite seen	NA	No ova/parasite seen	NA	No ova/parasite seen	NA
255	Urban	College or University	Merchant	Married	6	No	No	NA	NA	NA	NA	Yes	No	NA	No	Always	Never	Yes	Always	Tap water	No	Yes	25	36.8	No	NA	3	2	No Hemoparasite seen	NA	NA	NA	NA	Negative	NA	Negative	NA	No ova/parasite seen	NA	No ova/parasite seen	NA	No ova/parasite seen	NA
256	Urban	Secondary education	House wife	Married	3	No	No	NA	NA	NA	NA	No	Yes	NA	No	Always	Never	Yes	Always	Tap water	No	Yes	25	37	No	NA	3	1	No Hemoparasite seen	NA	NA	NA	NA	Negative	NA	Negative	NA	No ova/parasite seen	NA	No ova/parasite seen	NA	No ova/parasite seen	NA
257	Urban	Primary Education	Merchant	Married	4	No	Yes	2	usually	No	Fear of side effects such as bad	No	No	NA	No	Always	Never	Yes	Always	Tap water	No	Yes	26	36.7	No	NA	3	2	No Hemoparasite seen	NA	NA	NA	NA	Negative	NA	Negative	NA	No ova/parasite seen	NA	No ova/parasite seen	NA	No ova/parasite seen	NA
258	Urban	Secondary education	House wife	Married	2	No	No	NA	NA	NA	NA	No	No	NA	No	Sometimes	Always	Yes	Usually	Tap water	Yes	Yes	26	36.7	No	NA	3	2	No Hemoparasite seen	NA	NA	NA	NA	Negative	NA	Negative	NA	No ova/parasite seen	NA	No ova/parasite seen	NA	No ova/parasite seen	NA
259	Urban	Primary Education	House wife	Married	2	No	No	NA	NA	NA	NA	Yes	No	NA	No	Always	Never	Yes	Always	Tap water	No	Yes	24	37.1	No	NA	3	2	No Hemoparasite seen	NA	NA	NA	NA	Negative	NA	Negative	NA	No ova/parasite seen	NA	No ova/parasite seen	NA	No ova/parasite seen	NA
260	Rural	Illiterate	Farmer	Married	3	No	No	NA	NA	NA	NA	No	Yes	NA	Yes	Sometimes	Sometimes	Yes	Sometimes	Tap water	Yes	Yes	26	36.4	No	NA	3	2	No Hemoparasite seen	NA	NA	NA	NA	Negative	NA	Negative	NA	No ova/parasite seen	NA	No ova/parasite seen	NA	No ova/parasite seen	NA
261	Urban	College or University	Student	Married	3	No	Yes	1	Always	Yes	NA	Yes	No	NA	No	Sometimes	Never	Yes	Always	Tap water	No	Yes	23	36.5	No	NA	3	2	No Hemoparasite seen	NA	NA	NA	NA	Negative	NA	Negative	NA	No ova/parasite seen	NA	No ova/parasite seen	NA	No ova/parasite seen	NA
262	Rural	Primary Education	Farmer	Married	3	No	No	NA	NA	NA	NA	No	No	NA	Yes	Always	Never	Yes	Sometimes	Spring	Yes	No	24	37	No	NA	3	2	No Hemoparasite seen	NA	NA	NA	NA	Negative	NA	Negative	NA	No ova/parasite seen	NA	No ova/parasite seen	NA	No ova/parasite seen	NA
263	Urban	Illiterate	Merchant	Married	4	No	Yes	1	Always	Yes	NA	No	No	NA	No	Usually	Never	Yes	Always	Well water	No	No	23	37	No	NA	3	2	No Hemoparasite seen	NA	NA	NA	NA	Negative	NA	Negative	NA	No ova/parasite seen	NA	No ova/parasite seen	NA	No ova/parasite seen	NA
264	Rural	Illiterate	Farmer	Married	2	No	Yes	1	Sometimes	No	Fear of side effects such as bad	Yes	No	NA	No	Always	Never	Yes	Always	Well water	Yes	No	20	36.7	No	NA	3	2	No Hemoparasite seen	NA	NA	NA	NA	Negative	NA	Negative	NA	No ova/parasite seen	NA	No ova/parasite seen	NA	No ova/parasite seen	NA
265	Rural	Primary Education	Farmer	divorced	4	No	Yes	1	Sometimes	No	Fear of side effects such as bad	No	No	NA	No	Usually	Rarelly	No	Sometimes	Well water	No	No	24	36.8	No	NA	3	2	No Hemoparasite seen	NA	NA	NA	NA	Negative	NA	Negative	NA	No ova/parasite seen	NA	No ova/parasite seen	NA	No ova/parasite seen	NA
266	Rural	Primary Education	Farmer	Married	4	No	Yes	2	usually	Yes	NA	Yes	No	NA	No	Usually	Rarelly	No	Usually	Well water	Yes	No	20	36.8	No	NA	3	2	No Hemoparasite seen	NA	NA	NA	NA	Negative	NA	Negative	NA	No ova/parasite seen	NA	No ova/parasite seen	NA	No ova/parasite seen	NA
267	Rural	Illiterate	Farmer	Married	4	No	Yes	2	usually	No	Old and torn to use	Yes	No	NA	No	Always	Never	Yes	Sometimes	Spring	Yes	No	24	36.5	No	NA	3	2	No Hemoparasite seen	NA	NA	NA	NA	Negative	NA	Negative	NA	No ova/parasite seen	NA	No ova/parasite seen	NA	No ova/parasite seen	NA
268	Rural	Primary Education	Daily laborer	Married	3	No	Yes	2	Always	Yes	NA	No	No	NA	No	Never	Always	Yes	Sometimes	Well water	Yes	No	25	36.7	No	NA	3	2	No Hemoparasite seen	NA	NA	NA	NA	Negative	NA	Negative	NA	No ova/parasite seen	NA	No ova/parasite seen	NA	No ova/parasite seen	NA
269	Rural	Primary Education	Farmer	Married	4	No	Yes	1	Always	Yes	NA	No	No	NA	No	Never	Always	No	Sometimes	Well water	Yes	No	25	37.1	No	NA	3	2	No Hemoparasite seen	NA	NA	NA	NA	Negative	NA	Negative	NA	No ova/parasite seen	NA	No ova/parasite seen	NA	No ova/parasite seen	NA
270	Rural	Illiterate	Farmer	Married	4	No	Yes	1	Sometimes	No	Fear of side effects such as bad	Yes	No	NA	No	Rarely	Sometimes	No	Never	Spring	Yes	No	21	36.7	No	NA	3	2	No Hemoparasite seen	NA	NA	NA	NA	Negative	NA	Negative	NA	No ova/parasite seen	NA	No ova/parasite seen	NA	No ova/parasite seen	NA
271	Rural	Illiterate	Farmer	Married	4	No	Yes	1	Sometimes	No	Fear of side effects such as bad	No	No	NA	No	Sometimes	Sometimes	Yes	Always	Well water	No	No	21	36.7	No	NA	3	2	No Hemoparasite seen	NA	NA	NA	NA	Negative	NA	Negative	NA	No ova/parasite seen	NA	No ova/parasite seen	NA	No ova/parasite seen	NA
272	Rural	Primary Education	Farmer	Married	4	No	Yes	1	Rarely	No	Fear of side effects such as bad	Yes	No	NA	No	Sometimes	Sometimes	No	Usually	Spring	Yes	No	22	36.7	No	NA	3	2	No Hemoparasite seen	NA	NA	NA	NA	Negative	NA	Negative	NA	No ova/parasite seen	NA	No ova/parasite seen	NA	No ova/parasite seen	NA
273	Rural	Illiterate	Farmer	Married	3	No	Yes	1	Rarely	No	Lack of awareness for its benefi	Yes	No	NA	No	Rarely	Never	No	Rarelly	Spring	Yes	No	23	36.2	No	NA	3	1	No Hemoparasite seen	NA	NA	NA	NA	Negative	NA	Negative	NA	No ova/parasite seen	NA	No ova/parasite seen	NA	No ova/parasite seen	NA
274	Rural	Illiterate	Farmer	Married	4	No	No	NA	NA	NA	NA	Yes	No	NA	No	Sometimes	Sometimes	Yes	Sometimes	Well water	Yes	No	23	36.9	No	NA	3	2	No Hemoparasite seen	NA	NA	NA	NA	Negative	NA	Negative	NA	No ova/parasite seen	NA	No ova/parasite seen	NA	No ova/parasite seen	NA
275	Rural	Illiterate	Farmer	Married	4	No	Yes	1	usually	No	Lack of awareness for its benefi	No	No	NA	No	Never	Always	No	Never	Spring	Yes	No	23	36.8	No	NA	3	2	No Hemoparasite seen	NA	NA	NA	NA	Negative	NA	Negative	NA	No ova/parasite seen	NA	No ova/parasite seen	NA	No ova/parasite seen	NA
276	Rural	Illiterate	Farmer	Married	4	Yes	No	NA	NA	NA	NA	Yes	No	NA	No	Never	Always	Yes	Always	Spring	Yes	No	23	37.1	No	NA	3	2	No Hemoparasite seen	NA	NA	NA	NA	Negative	NA	NA	NA	No ova/parasite seen	NA	No ova/parasite seen	NA	No ova/parasite seen	NA
277	Rural	Secondary education	Daily laborer	Married	2	No	Yes	1	Sometimes	No	Lack of space to hang	No	No	NA	No	Never	Usually	Yes	Always	Well water	Yes	No	24	37.1	No	NA	3	2	No Hemoparasite seen	NA	NA	NA	NA	Negative	NA	Negative	NA	No ova/parasite seen	NA	No ova/parasite seen	NA	No ova/parasite seen	NA
278	Rural	Illiterate	Farmer	Married	5	Yes	No	NA	NA	NA	NA	No	No	NA	No	Rarely	Always	No	Sometimes	Well water	Yes	No	25	37	No	NA	3	2	No Hemoparasite seen	NA	NA	NA	NA	Negative	NA	Negative	NA	No ova/parasite seen	NA	No ova/parasite seen	NA	No ova/parasite seen	NA
279	Rural	Primary Education	Farmer	Married	3	No	Yes	1	Sometimes	No	Fear of side effects such as bad	Yes	No	NA	No	Rarely	Sometimes	No	Sometimes	Spring	Yes	No	27	36.6	No	NA	3	2	No Hemoparasite seen	NA	NA	NA	NA	Negative	NA	Negative	NA	No ova/parasite seen	NA	No ova/parasite seen	NA	No ova/parasite seen	NA
280	Urban	Illiterate	House wife	Married	3	No	Yes	1	usually	No	Old and torn to use	No	No	NA	Yes	Always	Never	Yes	Always	Tap water	No	No	24	36.8	No	NA	3	1	No Hemoparasite seen	NA	NA	NA	NA	Negative	NA	Negative	NA	No ova/parasite seen	NA	No ova/parasite seen	NA	No ova/parasite seen	NA
281	Rural	Primary Education	Farmer	Married	3	No	Yes	1	Always	Yes	NA	No	No	NA	No	Always	Never	Yes	Always	Tap water	No	No	23	36.7	No	NA	3	1	No Hemoparasite seen	NA	NA	NA	NA	Negative	NA	Negative	NA	No ova/parasite seen	NA	No ova/parasite seen	NA	No ova/parasite seen	NA
282	Urban	College or University	Government Employee	Married	4	No	Yes	2	Always	Yes	NA	Yes	No	NA	No	Always	Never	Yes	Always	Tap water	No	No	25	36.7	No	NA	3	2	No Hemoparasite seen	NA	NA	NA	NA	Negative	NA	Negative	NA	No ova/parasite seen	NA	No ova/parasite seen	NA	No ova/parasite seen	NA
283	Rural	Primary Education	House wife	Married	3	No	Yes	1	usually	Yes	NA	No	No	NA	No	Always	Never	Yes	Always	Tap water	No	No	26	36.7	No	NA	3	1	No Hemoparasite seen	NA	NA	NA	NA	Negative	NA	Negative	NA	No ova/parasite seen	NA	No ova/parasite seen	NA	No ova/parasite seen	NA
284	Urban	Primary Education	Merchant	Married	2	No	Yes	1	Never	No	Lack of space to hang	Yes	No	NA	No	Always	Never	Yes	Always	Tap water	No	No	24	37.6	Yes	Fever	3	1	No Hemoparasite seen	NA	NA	NA	NA	Negative	NA	Negative	NA	No ova/parasite seen	NA	No ova/parasite seen	NA	No ova/parasite seen	NA
285	Urban	Secondary education	Merchant	divorced	4	No	No	NA	NA	NA	NA	No	No	NA	No	Always	Never	Yes	Usually	Tap water	No	No	24	36.9	No	NA	3	2	No Hemoparasite seen	NA	NA	NA	NA	Negative	NA	Negative	NA	No ova/parasite seen	NA	No ova/parasite seen	NA	No ova/parasite seen	NA
286	Urban	Primary Education	House wife	Married	5	No	No	NA	NA	NA	NA	Yes	No	NA	No	Usually	Never	Yes	Rarelly	Tap water	No	No	24	36.7	No	NA	3	2	No Hemoparasite seen	NA	NA	NA	NA	Negative	NA	Negative	NA	No ova/parasite seen	NA	No ova/parasite seen	NA	No ova/parasite seen	NA
287	Urban	Secondary education	Merchant	Married	2	No	Yes	2	usually	No	Fear of side effects such as bad	No	No	NA	No	Always	Never	Yes	Sometimes	Tap water	No	No	24	36.9	No	NA	3	2	No Hemoparasite seen	NA	NA	NA	NA	Negative	NA	Negative	NA	No ova/parasite seen	NA	No ova/parasite seen	NA	No ova/parasite seen	NA
288	Urban	College or University	House wife	Married	5	No	Yes	2	Sometimes	No	Fear of side effects such as bad	No	No	NA	No	Always	Never	Yes	Always	Tap water	No	No	25	36.1	No	NA	3	2	No Hemoparasite seen	NA	NA	NA	NA	Negative	NA	Negative	NA	No ova/parasite seen	NA	No ova/parasite seen	NA	No ova/parasite seen	NA
289	Urban	Secondary education	Merchant	Married	2	No	Yes	1	Sometimes	No	Fear of side effects such as bad	No	No	NA	No	Always	Never	Yes	Always	Tap water	No	No	26	36.2	No	NA	3	2	No Hemoparasite seen	NA	NA	NA	NA	Negative	NA	Negative	NA	No ova/parasite seen	NA	No ova/parasite seen	NA	No ova/parasite seen	NA
290	Urban	Illiterate	Merchant	Married	3	No	Yes	1	usually	No	Fear of side effects such as bad	No	No	NA	No	Always	Never	Yes	Always	Tap water	No	No	26	36.8	No	NA	3	1	No Hemoparasite seen	NA	NA	NA	NA	Negative	NA	Negative	NA	No ova/parasite seen	NA	No ova/parasite seen	NA	No ova/parasite seen	NA
291	Urban	Secondary education	Government Employee	Married	4	No	Yes	1	usually	Yes	NA	No	No	NA	No	Usually	Never	Yes	Usually	Tap water	Yes	No	21	36.8	No	NA	3	2	No Hemoparasite seen	NA	NA	NA	NA	Negative	NA	Negative	NA	No ova/parasite seen	NA	No ova/parasite seen	NA	No ova/parasite seen	NA
292	Urban	Illiterate	House wife	Married	3	No	Yes	1	Sometimes	No	Fear of side effects such as bad	No	Yes	NA	No	Always	Never	Yes	Sometimes	Tap water	No	No	23	36.7	No	NA	3	2	No Hemoparasite seen	NA	NA	NA	NA	Negative	NA	Negative	NA	No ova/parasite seen	NA	No ova/parasite seen	NA	No ova/parasite seen	NA
293	Urban	Secondary education	Farmer	Married	3	No	No	NA	NA	NA	NA	Yes	Yes	NA	No	Always	Never	Yes	Always	Tap water	No	No	26	36.9	No	NA	3	2	No Hemoparasite seen	NA	NA	NA	NA	Negative	NA	Negative	NA	No ova/parasite seen	NA	No ova/parasite seen	NA	No ova/parasite seen	NA
294	Rural	Illiterate	Farmer	Married	6	No	Yes	3	usually	Yes	NA	Yes	No	NA	No	Never	Always	Yes	Sometimes	Tap water	Yes	No	24	36.6	No	NA	3	1	No Hemoparasite seen	NA	NA	NA	NA	Negative	NA	Negative	NA	No ova/parasite seen	NA	No ova/parasite seen	NA	No ova/parasite seen	NA
295	Rural	Illiterate	Farmer	Married	4	No	Yes	2	usually	Yes	NA	Yes	No	NA	No	Sometimes	Sometimes	Yes	Sometimes	Tap water	No	No	24	36.5	No	NA	3	2	No Hemoparasite seen	NA	NA	NA	NA	Negative	NA	NA	NA	No ova/parasite seen	NA	No ova/parasite seen	NA	No ova/parasite seen	NA
296	Rural	Illiterate	Farmer	Married	2	No	No	NA	NA	NA	NA	Yes	No	NA	No	Rarely	Usually	No	Sometimes	Tap water	No	No	24	36.5	No	NA	3	2	No Hemoparasite seen	NA	NA	NA	NA	Negative	NA	Negative	NA	No ova/parasite seen	NA	No ova/parasite seen	NA	No ova/parasite seen	NA
297	Urban	Primary Education	House wife	Married	5	No	Yes	1	Always	Yes	NA	No	No	NA	No	Sometimes	Sometimes	Yes	Always	Tap water	No	No	26	36.2	No	NA	3	2	No Hemoparasite seen	NA	NA	NA	NA	Negative	NA	Negative	NA	No ova/parasite seen	NA	No ova/parasite seen	NA	No ova/parasite seen	NA
298	Rural	Primary Education	Farmer	Married	5	No	Yes	2	Always	Yes	NA	Yes	No	NA	No	Always	Never	No	Sometimes	Well water	Yes	Yes	23	36.5	No	NA	4	2	No Hemoparasite seen	NA	NA	NA	NA	Negative	NA	Negative	NA	No ova/parasite seen	NA	No ova/parasite seen	NA	No ova/parasite seen	NA
299	Urban	Illiterate	Farmer	Married	5	No	Yes	1	Always	Yes	NA	Yes	No	NA	No	Sometimes	Sometimes	Yes	Always	Well water	No	Yes	23	37	No	NA	4	3	No Hemoparasite seen	NA	NA	NA	NA	Negative	NA	Negative	NA	No ova/parasite seen	NA	No ova/parasite seen	NA	No ova/parasite seen	NA
300	Rural	Primary Education	Farmer	Married	4	No	Yes	1	Sometimes	No	Fear of side effects such as bad	Yes	No	NA	No	Sometimes	Sometimes	No	Rarelly	Spring	Yes	Yes	23	36.4	No	NA	4	3	No Hemoparasite seen	NA	NA	NA	NA	Negative	NA	NA	NA	No ova/parasite seen	NA	No ova/parasite seen	NA	No ova/parasite seen	NA
301	Rural	Illiterate	Farmer	Married	6	No	No	NA	NA	NA	NA	Yes	No	NA	No	Never	Always	No	Usually	Well water	Yes	Yes	24	36.9	No	NA	4	3	No Hemoparasite seen	NA	NA	NA	NA	Negative	NA	NA	NA	No ova/parasite seen	NA	No ova/parasite seen	NA	No ova/parasite seen	NA
302	Rural	Illiterate	Farmer	Married	5	No	Yes	1	Sometimes	No	Fear of side effects such as bad	No	No	NA	No	Sometimes	Sometimes	No	Usually	Spring	Yes	Yes	25	36.5	No	NA	4	2	No Hemoparasite seen	NA	NA	NA	NA	Negative	NA	Negative	NA	No ova/parasite seen	NA	No ova/parasite seen	NA	No ova/parasite seen	NA
303	Rural	Primary Education	Farmer	Married	5	No	Yes	2	usually	No	Fear of side effects such as bad	No	No	NA	No	Sometimes	Sometimes	No	Always	Spring	Yes	Yes	26	36.6	No	NA	4	3	No Hemoparasite seen	NA	NA	NA	NA	Negative	NA	Negative	NA	No ova/parasite seen	NA	No ova/parasite seen	NA	No ova/parasite seen	NA
304	Rural	Illiterate	Farmer	Married	5	No	Yes	1	usually	No	Lack of awareness for its benefi	Yes	No	NA	No	Sometimes	Sometimes	No	Sometimes	Spring	No	Yes	26	36.9	No	NA	4	2	No Hemoparasite seen	NA	NA	NA	NA	Negative	NA	Negative	NA	Ova/parasite seen	E.histolytica	No ova/parasite seen	NA	No ova/parasite seen	NA
305	Urban	Primary Education	House wife	Married	5	Yes	Yes	3	Always	Yes	NA	No	No	NA	Yes	Always	Never	Yes	Always	Tap water	No	Yes	24	37	No	NA	4	3	No Hemoparasite seen	NA	NA	NA	NA	Negative	NA	Negative	NA	No ova/parasite seen	NA	No ova/parasite seen	NA	No ova/parasite seen	NA
306	Urban	Secondary education	House wife	Married	4	No	Yes	2	Always	Yes	NA	Yes	No	NA	No	Always	Usually	Yes	Usually	Tap water	No	Yes	23	36.9	No	NA	4	2	No Hemoparasite seen	NA	NA	NA	NA	Negative	NA	Negative	NA	No ova/parasite seen	NA	No ova/parasite seen	NA	No ova/parasite seen	NA
307	Rural	Primary Education	House wife	Married	7	No	Yes	3	Always	Yes	NA	Yes	No	NA	No	Always	Never	Yes	Always	Tap water	No	Yes	24	36.7	No	NA	4	2	No Hemoparasite seen	NA	NA	NA	NA	Negative	NA	Negative	NA	No ova/parasite seen	NA	No ova/parasite seen	NA	No ova/parasite seen	NA
308	Urban	Primary Education	Daily laborer	Married	2	Yes	Yes	1	Sometimes	No	Lack of awareness for its benefi	Yes	No	NA	No	Usually	Rarelly	Yes	Usually	Tap water	Yes	No	24	36.7	No	NA	4	2	No Hemoparasite seen	NA	NA	NA	NA	Negative	NA	Negative	NA	No ova/parasite seen	NA	No ova/parasite seen	NA	No ova/parasite seen	NA
309	Urban	Secondary education	Merchant	Married	5	No	Yes	2	usually	No	Fear of side effects such as bad	No	No	NA	No	Always	Never	Yes	Always	Tap water	No	Yes	25	36.7	No	NA	4	3	No Hemoparasite seen	NA	NA	NA	NA	Negative	NA	Negative	NA	No ova/parasite seen	NA	No ova/parasite seen	NA	No ova/parasite seen	NA
310	Urban	Illiterate	Farmer	Married	5	No	Yes	2	usually	Yes	NA	Yes	No	NA	Yes	Always	Never	Yes	Always	Well water	No	No	23	36.9	No	NA	4	3	No Hemoparasite seen	NA	NA	NA	NA	Negative	NA	Negative	NA	No ova/parasite seen	NA	No ova/parasite seen	NA	No ova/parasite seen	NA
311	Rural	Illiterate	House wife	Married	5	No	Yes	4 and above	Always	Yes	NA	Yes	No	NA	No	Always	Never	Yes	Always	Well water	Yes	No	24	36.7	No	NA	4	3	No Hemoparasite seen	NA	NA	NA	NA	Negative	NA	NA	NA	No ova/parasite seen	NA	No ova/parasite seen	NA	No ova/parasite seen	NA
312	Rural	Illiterate	House wife	Married	5	No	Yes	2	usually	No	Fear of side effects such as bad	No	No	NA	No	Always	Never	Yes	Usually	Well water	No	No	24	36.8	No	NA	4	3	No Hemoparasite seen	NA	NA	NA	NA	Negative	NA	NA	NA	No ova/parasite seen	NA	No ova/parasite seen	NA	No ova/parasite seen	NA
313	Rural	Illiterate	Farmer	Married	5	No	No	NA	NA	NA	NA	No	No	NA	No	Always	Never	Yes	Always	Well water	Yes	No	25	36.9	No	NA	4	3	No Hemoparasite seen	NA	NA	NA	NA	Negative	NA	Negative	NA	No ova/parasite seen	NA	No ova/parasite seen	NA	No ova/parasite seen	NA
314	Urban	Primary Education	House wife	Married	5	No	No	NA	NA	NA	NA	No	No	NA	Yes	Rarely	Never	Yes	Always	Well water	Yes	No	24	36.6	No	NA	4	3	No Hemoparasite seen	NA	NA	NA	NA	Negative	NA	Negative	NA	No ova/parasite seen	NA	No ova/parasite seen	NA	No ova/parasite seen	NA
315	Rural	Illiterate	Farmer	Married	4	No	Yes	2	usually	Yes	NA	Yes	No	NA	No	Sometimes	Sometimes	No	Sometimes	Spring	Yes	No	23	36.7	No	NA	4	2	No Hemoparasite seen	NA	NA	NA	NA	Negative	NA	NA	NA	No ova/parasite seen	NA	No ova/parasite seen	NA	No ova/parasite seen	NA
316	Rural	Primary Education	House wife	Married	4	No	Yes	2	Always	Yes	NA	No	No	NA	No	Sometimes	Never	Yes	Always	Well water	Yes	No	25	36.4	No	NA	4	3	No Hemoparasite seen	NA	NA	NA	NA	Negative	NA	Negative	NA	No ova/parasite seen	NA	No ova/parasite seen	NA	No ova/parasite seen	NA
317	Urban	Illiterate	House wife	Married	5	No	Yes	2	Sometimes	No	Fear of side effects such as bad	Yes	No	NA	No	Sometimes	Sometimes	Yes	Usually	Well water	Yes	No	21	37.9	Yes	Fever	4	3	No Hemoparasite seen	NA	NA	NA	NA	Negative	NA	NA	NA	No ova/parasite seen	NA	No ova/parasite seen	NA	No ova/parasite seen	NA
318	Rural	Primary Education	House wife	Married	7	Yes	No	NA	NA	NA	NA	No	No	NA	No	Never	Always	No	Rarelly	Spring	Yes	No	25	37.6	Yes	Fever	4	3	No Hemoparasite seen	NA	NA	NA	NA	Negative	NA	Negative	NA	No ova/parasite seen	NA	No ova/parasite seen	NA	No ova/parasite seen	NA
319	Rural	Illiterate	House wife	Married	4	No	No	NA	NA	NA	NA	Yes	No	NA	No	Sometimes	Always	Yes	Sometimes	Well water	No	No	21	36.1	No	NA	4	3	No Hemoparasite seen	NA	NA	NA	NA	Negative	NA	NA	NA	Ova/parasite seen	E.histolytica	No ova/parasite seen	NA	No ova/parasite seen	NA
320	Rural	Illiterate	Farmer	Married	5	No	No	NA	NA	NA	NA	Yes	No	NA	No	Sometimes	Sometimes	No	Always	Spring	Yes	No	23	37.6	Yes	Fever, headache, nausea, diarrhe	4	3	No Hemoparasite seen	NA	NA	NA	NA	Negative	NA	Negative	NA	No ova/parasite seen	NA	No ova/parasite seen	NA	No ova/parasite seen	NA
321	Urban	Secondary education	Merchant	Married	5	No	Yes	2	Always	Yes	NA	No	No	NA	No	Always	Never	Yes	Always	Tap water	No	No	26	36.7	No	NA	4	3	No Hemoparasite seen	NA	NA	NA	NA	Negative	NA	Negative	NA	No ova/parasite seen	NA	No ova/parasite seen	NA	No ova/parasite seen	NA
322	Urban	Illiterate	House wife	Married	8	No	Yes	2	Always	Yes	NA	No	No	NA	No	Always	Never	Yes	Always	Tap water	No	No	26	36.6	No	NA	4	3	No Hemoparasite seen	NA	NA	NA	NA	Negative	NA	Negative	NA	No ova/parasite seen	NA	No ova/parasite seen	NA	No ova/parasite seen	NA
323	Urban	Illiterate	House wife	Married	5	No	Yes	2	Sometimes	No	Fear of side effects such as bad	No	No	NA	No	Always	Never	Yes	Always	Tap water	No	No	23	36.9	No	NA	4	3	No Hemoparasite seen	NA	NA	NA	NA	Negative	NA	Negative	NA	No ova/parasite seen	NA	No ova/parasite seen	NA	No ova/parasite seen	NA
324	Urban	College or University	House wife	Married	4	No	Yes	1	Sometimes	No	Fear of side effects such as bad	Yes	No	NA	No	Always	Never	Yes	Always	Tap water	No	No	23	36.9	No	NA	4	2	No Hemoparasite seen	NA	NA	NA	NA	Negative	NA	Negative	NA	No ova/parasite seen	NA	No ova/parasite seen	NA	No ova/parasite seen	NA
325	Urban	Illiterate	Merchant	Married	6	No	Yes	1	Never	No	Old and torn to use	No	No	NA	No	Always	Never	Yes	Always	Tap water	No	No	24	36.9	No	NA	4	3	No Hemoparasite seen	NA	NA	NA	NA	Negative	NA	Negative	NA	No ova/parasite seen	NA	No ova/parasite seen	NA	No ova/parasite seen	NA
326	Urban	Illiterate	Farmer	Married	4	No	Yes	1	Sometimes	No	Lack of awareness for its benefi	No	No	NA	No	Always	Never	Yes	Always	Well water	No	No	25	36.6	No	NA	4	2	No Hemoparasite seen	NA	NA	NA	NA	Negative	NA	Negative	NA	No ova/parasite seen	NA	No ova/parasite seen	NA	No ova/parasite seen	NA
327	Rural	Illiterate	Farmer	Married	2	No	Yes	1	Always	Yes	NA	No	No	NA	No	Usually	Never	Yes	Always	Tap water	Yes	No	24	36.5	No	NA	4	1	No Hemoparasite seen	NA	NA	NA	NA	Negative	NA	Negative	NA	No ova/parasite seen	NA	No ova/parasite seen	NA	No ova/parasite seen	NA
328	Urban	Primary Education	Merchant	Married	5	No	Yes	1	Always	Yes	NA	No	No	NA	No	Rarely	Never	Yes	Never	Tap water	No	No	24	37	No	NA	4	3	No Hemoparasite seen	NA	NA	NA	NA	Negative	NA	Negative	NA	No ova/parasite seen	NA	No ova/parasite seen	NA	No ova/parasite seen	NA
329	Rural	Illiterate	House wife	Married	5	No	Yes	2	Always	Yes	NA	Yes	No	NA	No	Sometimes	Sometimes	Yes	Sometimes	Tap water	No	No	24	37	No	NA	4	2	No Hemoparasite seen	NA	NA	NA	NA	Negative	NA	Negative	NA	No ova/parasite seen	NA	No ova/parasite seen	NA	No ova/parasite seen	NA
330	Rural	Illiterate	Farmer	Married	4	No	Yes	1	Sometimes	No	Fear of side effects such as bad	No	No	NA	No	Sometimes	Sometimes	Yes	Always	Tap water	No	No	23	36.9	No	NA	4	3	No Hemoparasite seen	NA	NA	NA	NA	Negative	NA	Negative	NA	No ova/parasite seen	NA	No ova/parasite seen	NA	No ova/parasite seen	NA
331	Urban	Primary Education	Farmer	Married	4	Yes	Yes	1	Sometimes	No	Fear of side effects such as bad	No	No	NA	No	Sometimes	Sometimes	Yes	Always	Tap water	Yes	No	24	36.7	No	NA	4	2	No Hemoparasite seen	NA	NA	NA	NA	Negative	NA	Negative	NA	No ova/parasite seen	NA	No ova/parasite seen	NA	No ova/parasite seen	NA
332	Urban	Illiterate	House wife	Married	5	No	No	NA	NA	NA	NA	No	No	NA	No	Sometimes	Sometimes	Yes	Always	Tap water	No	No	25	36.9	No	NA	4	3	No Hemoparasite seen	NA	NA	NA	NA	Negative	NA	Negative	NA	No ova/parasite seen	NA	No ova/parasite seen	NA	No ova/parasite seen	NA
333	Urban	Illiterate	House wife	Married	5	No	Yes	2	usually	Yes	NA	Yes	No	NA	No	Usually	Sometimes	No	Sometimes	Spring	Yes	Yes	25	35	No	NA	5	3	No Hemoparasite seen	NA	NA	NA	NA	Negative	NA	Negative	NA	No ova/parasite seen	NA	No ova/parasite seen	NA	No ova/parasite seen	NA
334	Urban	Primary Education	House wife	Married	4	No	Yes	1	Sometimes	No	Fear of side effects such as bad	Yes	No	NA	No	Always	Never	Yes	Always	Well water	No	Yes	24	36.7	No	NA	5	3	No Hemoparasite seen	NA	NA	NA	NA	Negative	NA	Negative	NA	No ova/parasite seen	NA	No ova/parasite seen	NA	No ova/parasite seen	NA
335	Rural	Illiterate	Farmer	Married	6	No	Yes	1	Sometimes	No	Fear of side effects such as bad	Yes	No	NA	No	Rarely	Never	No	Sometimes	Spring	Yes	Yes	23	36.7	No	NA	5	4	No Hemoparasite seen	NA	NA	NA	NA	Negative	NA	NA	NA	No ova/parasite seen	NA	No ova/parasite seen	NA	No ova/parasite seen	NA
336	Rural	Illiterate	Farmer	Married	5	No	Yes	1	Sometimes	No	Fear of side effects such as bad	Yes	No	NA	Yes	Never	Always	No	Sometimes	Spring	Yes	Yes	25	36.7	No	NA	5	2	No Hemoparasite seen	NA	NA	NA	NA	Negative	NA	Negative	NA	No ova/parasite seen	NA	No ova/parasite seen	NA	No ova/parasite seen	NA
337	Rural	Illiterate	Farmer	Married	5	No	Yes	2	Always	Yes	NA	Yes	No	NA	No	Sometimes	Sometimes	Yes	Usually	Well water	Yes	Yes	23	36.3	No	NA	5	3	No Hemoparasite seen	NA	NA	NA	NA	Negative	NA	Negative	NA	No ova/parasite seen	NA	No ova/parasite seen	NA	No ova/parasite seen	NA
338	Urban	College or University	Government Employee	Married	5	No	Yes	4 and above	Always	Yes	NA	Yes	No	NA	No	Always	Never	Yes	Always	Tap water	No	Yes	24	36.9	No	NA	5	4	No Hemoparasite seen	NA	NA	NA	NA	Negative	NA	Negative	NA	No ova/parasite seen	NA	No ova/parasite seen	NA	No ova/parasite seen	NA
339	Urban	Illiterate	Farmer	Married	6	No	Yes	3	Always	Yes	NA	No	No	NA	Yes	Always	Never	Yes	Always	Well water	No	No	23	36.7	No	NA	5	4	No Hemoparasite seen	NA	NA	NA	NA	Negative	NA	Negative	NA	No ova/parasite seen	NA	No ova/parasite seen	NA	No ova/parasite seen	NA
340	Urban	Illiterate	Merchant	Married	4	No	Yes	3	Sometimes	No	Fear of side effects such as bad	No	No	NA	No	Always	Never	Yes	Always	Well water	No	No	26	37	No	NA	5	4	No Hemoparasite seen	NA	NA	NA	NA	Negative	NA	Negative	NA	No ova/parasite seen	NA	No ova/parasite seen	NA	No ova/parasite seen	NA
341	Urban	Illiterate	Farmer	Married	7	No	Yes	2	Sometimes	Yes	NA	Yes	No	NA	No	Sometimes	Sometimes	Yes	Sometimes	Well water	Yes	No	24	36.8	No	NA	5	6	No Hemoparasite seen	NA	NA	NA	NA	Negative	NA	Negative	NA	No ova/parasite seen	NA	No ova/parasite seen	NA	No ova/parasite seen	NA
342	Rural	Primary Education	Farmer	Married	5	No	No	NA	NA	NA	NA	Yes	No	NA	No	Rarely	Usually	No	Rarelly	Spring	Yes	No	24	38.1	Yes	Fever and headache	5	3	No Hemoparasite seen	NA	NA	NA	NA	Negative	NA	Negative	NA	No ova/parasite seen	NA	No ova/parasite seen	NA	No ova/parasite seen	NA
343	Rural	Illiterate	Farmer	Married	4	No	Yes	1	Rarely	No	Fear of side effects such as bad	No	No	NA	No	Sometimes	Sometimes	Yes	Sometimes	Well water	No	No	23	36.7	No	NA	5	4	No Hemoparasite seen	NA	NA	NA	NA	Negative	NA	Negative	NA	No ova/parasite seen	NA	No ova/parasite seen	NA	No ova/parasite seen	NA
344	Urban	Illiterate	Merchant	Widowed	5	No	Yes	1	Sometimes	No	Fear of side effects such as bad	Yes	No	NA	No	Rarely	Never	Yes	Always	Well water	No	No	23	36.7	No	NA	5	4	No Hemoparasite seen	NA	NA	NA	NA	Negative	NA	NA	NA	No ova/parasite seen	NA	No ova/parasite seen	NA	No ova/parasite seen	NA
345	Urban	Illiterate	Farmer	Married	5	No	No	NA	NA	NA	NA	Yes	No	NA	No	Always	Never	Yes	Usually	Tap water	No	No	22	36.9	No	NA	5	4	No Hemoparasite seen	NA	NA	NA	NA	Negative	NA	Negative	NA	No ova/parasite seen	NA	No ova/parasite seen	NA	No ova/parasite seen	NA
346	Urban	Primary Education	House wife	Married	6	No	No	NA	NA	NA	NA	No	No	NA	No	Always	Never	Yes	Always	Tap water	No	No	25	35.6	No	NA	5	4	No Hemoparasite seen	NA	NA	NA	NA	Negative	NA	Negative	NA	No ova/parasite seen	NA	No ova/parasite seen	NA	No ova/parasite seen	NA
347	Urban	Illiterate	Farmer	Married	6	No	Yes	1	Sometimes	No	Fear of side effects such as bad	Yes	No	NA	No	Always	Always	Yes	Sometimes	Tap water	Yes	No	25	36.6	No	NA	5	4	No Hemoparasite seen	NA	NA	NA	NA	Negative	NA	Negative	NA	No ova/parasite seen	NA	No ova/parasite seen	NA	No ova/parasite seen	NA
348	Urban	Illiterate	Farmer	Married	6	No	Yes	2	usually	Yes	NA	No	No	NA	No	Sometimes	Sometimes	Yes	Always	Tap water	Yes	No	23	36.4	No	NA	5	4	No Hemoparasite seen	NA	NA	NA	NA	Negative	NA	Negative	NA	No ova/parasite seen	NA	No ova/parasite seen	NA	No ova/parasite seen	NA
349	Rural	Illiterate	Farmer	Married	6	No	No	NA	NA	NA	NA	Yes	No	NA	Yes	Sometimes	Sometimes	Yes	Usually	Well water	Yes	Yes	24	37.1	No	NA	6	4	No Hemoparasite seen	NA	NA	NA	NA	Negative	NA	Negative	NA	No ova/parasite seen	NA	No ova/parasite seen	NA	No ova/parasite seen	NA
350	Rural	Illiterate	Farmer	Married	7	No	Yes	3	Always	Yes	NA	Yes	No	NA	No	Never	Always	No	Sometimes	Spring	Yes	Yes	25	36.1	No	NA	6	5	No Hemoparasite seen	NA	NA	NA	NA	Negative	NA	Negative	NA	No ova/parasite seen	NA	No ova/parasite seen	NA	No ova/parasite seen	NA
351	Rural	Illiterate	Farmer	Married	6	No	Yes	1	Rarely	No	Lack of awareness for its benefi	Yes	No	NA	No	Sometimes	Sometimes	No	Sometimes	Spring	Yes	Yes	22	36	No	NA	6	4	No Hemoparasite seen	NA	NA	NA	NA	Negative	NA	Negative	NA	No ova/parasite seen	NA	No ova/parasite seen	NA	No ova/parasite seen	NA
352	Rural	Illiterate	Farmer	Married	5	No	Yes	2	Sometimes	No	Fear of side effects such as bad	Yes	No	NA	No	Always	Usually	No	Usually	Spring	Yes	No	20	36.5	No	NA	6	5	No Hemoparasite seen	NA	NA	NA	NA	Negative	NA	NA	NA	No ova/parasite seen	NA	No ova/parasite seen	NA	No ova/parasite seen	NA
353	Rural	Illiterate	Farmer	Married	7	No	Yes	4 and above	Always	Yes	NA	No	No	NA	Yes	Usually	Sometimes	Yes	Always	Tap water	No	No	26	36.4	No	NA	6	5	No Hemoparasite seen	NA	NA	NA	NA	Negative	NA	Negative	NA	No ova/parasite seen	NA	No ova/parasite seen	NA	No ova/parasite seen	NA
354	Urban	Illiterate	House wife	Married	7	No	Yes	2	Always	Yes	NA	No	No	NA	No	Always	Never	Yes	Always	Tap water	No	No	24	36.5	No	NA	6	5	No Hemoparasite seen	NA	NA	NA	NA	Negative	NA	Negative	NA	No ova/parasite seen	NA	No ova/parasite seen	NA	No ova/parasite seen	NA
355	Urban	Primary Education	House wife	Married	4	No	Yes	2	Always	Yes	NA	Yes	No	NA	No	Always	Never	Yes	Always	Tap water	No	No	26	36.9	No	NA	6	4	No Hemoparasite seen	NA	NA	NA	NA	Negative	NA	Negative	NA	No ova/parasite seen	NA	No ova/parasite seen	NA	No ova/parasite seen	NA
356	Rural	Primary Education	Farmer	Married	4	No	Yes	2	usually	No	Old and torn to use	No	No	NA	No	Always	Never	Yes	Always	Tap water	Yes	No	24	36.7	No	NA	6	2	No Hemoparasite seen	NA	NA	NA	NA	Negative	NA	Negative	NA	No ova/parasite seen	NA	No ova/parasite seen	NA	No ova/parasite seen	NA
357	Urban	Illiterate	House wife	Married	5	No	Yes	2	Sometimes	No	Fear of side effects such as bad	No	No	NA	No	Rarely	Sometimes	Yes	Always	Tap water	No	No	24	36.6	No	NA	6	5	No Hemoparasite seen	NA	NA	NA	NA	Negative	NA	NA	NA	No ova/parasite seen	NA	No ova/parasite seen	NA	No ova/parasite seen	NA
358	Urban	Primary Education	House wife	Married	6	No	Yes	1	usually	No	Fear of side effects such as bad	No	No	NA	No	Always	Never	Yes	Always	Well water	No	Yes	24	36.6	No	NA	7	6	No Hemoparasite seen	NA	NA	NA	NA	Negative	NA	Negative	NA	No ova/parasite seen	NA	No ova/parasite seen	NA	No ova/parasite seen	NA
359	Rural	Illiterate	Farmer	Married	7	No	Yes	1	Sometimes	No	Lack of awareness for its benefi	No	No	NA	No	Never	Always	Yes	Usually	Well water	No	Yes	25	36.5	No	NA	7	5	No Hemoparasite seen	NA	NA	NA	NA	Negative	NA	NA	NA	No ova/parasite seen	NA	No ova/parasite seen	NA	No ova/parasite seen	NA
360	Rural	Illiterate	Farmer	Married	4	No	No	NA	NA	NA	NA	Yes	No	NA	No	Sometimes	Usually	No	Usually	Spring	Yes	Yes	21	36.4	No	NA	7	5	No Hemoparasite seen	NA	NA	NA	NA	Negative	NA	Negative	NA	No ova/parasite seen	NA	No ova/parasite seen	NA	No ova/parasite seen	NA
361	Rural	Illiterate	House wife	Married	6	No	Yes	1	Sometimes	No	Fear of side effects such as bad	No	No	NA	No	Always	Usually	No	Always	Spring	Yes	No	23	36.6	No	NA	7	6	No Hemoparasite seen	NA	NA	NA	NA	Negative	NA	Negative	NA	No ova/parasite seen	NA	No ova/parasite seen	NA	No ova/parasite seen	NA
362	Rural	Primary Education	Farmer	Married	6	No	Yes	4 and above	Always	Yes	NA	Yes	No	NA	No	Sometimes	Sometimes	Yes	Sometimes	Well water	No	No	26	36.2	No	NA	7	6	No Hemoparasite seen	NA	NA	NA	NA	Negative	NA	Negative	NA	No ova/parasite seen	NA	No ova/parasite seen	NA	No ova/parasite seen	NA
363	Rural	Primary Education	Farmer	Married	5	No	No	NA	NA	NA	NA	No	No	NA	No	Sometimes	Sometimes	Yes	Sometimes	Spring	Yes	No	23	36.7	No	NA	7	4	No Hemoparasite seen	NA	NA	NA	NA	Negative	NA	Negative	NA	No ova/parasite seen	NA	No ova/parasite seen	NA	No ova/parasite seen	NA
364	Rural	Illiterate	Merchant	Married	7	No	Yes	2	Sometimes	No	Fear of side effects such as bad	No	No	NA	No	Usually	Rarelly	Yes	Rarelly	Tap water	No	No	22	37	No	NA	7	5	No Hemoparasite seen	NA	NA	NA	NA	Negative	NA	Negative	NA	No ova/parasite seen	NA	No ova/parasite seen	NA	No ova/parasite seen	NA
365	Rural	Primary Education	Farmer	Married	8	No	Yes	3	Sometimes	No	Fear of side effects such as bad	No	No	NA	No	Always	Never	Yes	Always	Tap water	No	No	26	37	No	NA	7	6	No Hemoparasite seen	NA	NA	NA	NA	Negative	NA	Negative	NA	No ova/parasite seen	NA	No ova/parasite seen	NA	No ova/parasite seen	NA
366	Urban	Illiterate	Merchant	Married	6	No	No	NA	NA	NA	NA	No	No	NA	No	Usually	Never	Yes	Rarelly	Tap water	No	No	24	36.7	No	NA	8	4	No Hemoparasite seen	NA	NA	NA	NA	Negative	NA	Negative	NA	No ova/parasite seen	NA	No ova/parasite seen	NA	No ova/parasite seen	NA
367	Urban	Illiterate	House wife	Married	7	No	Yes	1	Sometimes	No	Lack of awareness for its benefi	No	No	NA	No	Always	Never	Yes	Usually	Well water	No	No	25	36.7	No	NA	9	6	No Hemoparasite seen	NA	NA	NA	NA	Negative	NA	Negative	NA	No ova/parasite seen	NA	No ova/parasite seen	NA	No ova/parasite seen	NA
368	Rural	Illiterate	Farmer	Married	5	No	Yes	1	Never	Yes	NA	Yes	No	NA	Yes	Never	Always	No	Usually	Well water	Yes	No	23	37	No	NA	9	8	No Hemoparasite seen	NA	NA	NA	NA	Negative	NA	Negative	NA	No ova/parasite seen	NA	No ova/parasite seen	NA	No ova/parasite seen	NA
369	Rural	Illiterate	Farmer	Married	9	No	Yes	2	Sometimes	No	Fear of side effects such as bad	Yes	No	NA	No	Rarely	Always	No	Sometimes	Well water	Yes	No	21	36.1	No	NA	9	6	No Hemoparasite seen	NA	NA	NA	NA	Negative	NA	Negative	NA	No ova/parasite seen	NA	No ova/parasite seen	NA	No ova/parasite seen	NA
370	Rural	Illiterate	Farmer	Married	9	No	Yes	2	Sometimes	No	Fear of side effects such as bad	No	No	NA	No	Sometimes	Sometimes	No	Sometimes	Well water	No	No	22	36.7	No	NA	9	6	No Hemoparasite seen	NA	NA	NA	NA	Negative	NA	Negative	NA	No ova/parasite seen	NA	No ova/parasite seen	NA	No ova/parasite seen	NA
371	Rural	Illiterate	Farmer	Married	9	No	Yes	4 and above	Always	Yes	NA	Yes	No	NA	No	Sometimes	Sometimes	No	Sometimes	Well water	Yes	No	24	36.7	No	NA	9	7	No Hemoparasite seen	NA	NA	NA	NA	Negative	NA	Negative	NA	No ova/parasite seen	NA	No ova/parasite seen	NA	No ova/parasite seen	NA
372	Urban	Illiterate	Farmer	Married	7	No	Yes	3	Sometimes	No	Fear of side effects such as bad	Yes	No	NA	No	Sometimes	Sometimes	No	Never	Tap water	Yes	No	24	36.7	No	NA	9	8	No Hemoparasite seen	NA	NA	NA	NA	Negative	NA	Negative	NA	Ova/parasite seen	E.histolytica	No ova/parasite seen	NA	No ova/parasite seen	NA
373	Rural	Illiterate	Farmer	Married	5	No	Yes	2	Always	Yes	NA	No	Yes	NA	No	Always	Never	Yes	Always	Well water	No	Yes	24	36.7	No	NA	1	0	No Hemoparasite seen	NA	NA	NA	NA	Negative	NA	Negative	NA	Ova/parasite seen	G.lamblia	Ova/parasite seen	G.lamblia	Ova/ parasite seen	G.lamblia
374	Rural	Secondary education	House wife	Married	2	No	Yes	1	Always	Yes	NA	Yes	Yes	NA	No	Always	Never	Yes	Always	Spring	No	Yes	25	37	No	NA	1	0	No Hemoparasite seen	NA	NA	NA	NA	Negative	NA	Negative	NA	No ova/parasite seen	NA	Ova/parasite seen	Hook worm	Ova/ parasite seen	Hook worm
375	Rural	Illiterate	Farmer	Married	3	No	Yes	1	Sometimes	No	Fear of side effects such as bad	No	No	NA	No	Always	Never	Yes	Always	Well water	Yes	Yes	24	36.5	No	NA	1	0	No Hemoparasite seen	NA	NA	NA	NA	Negative	NA	NA	NA	No ova/parasite seen	NA	Ova/parasite seen	Hook worm	Ova/ parasite seen	Hook worm
376	Rural	Illiterate	Merchant	Married	2	No	Yes	1	Never	No	Lack of awareness for its benefi	No	No	NA	No	Always	Usually	Yes	Always	Spring	Yes	Yes	24	36.4	No	NA	1	0	No Hemoparasite seen	NA	NA	NA	NA	Negative	NA	NA	NA	Ova/parasite seen	G.lamblia	No ova/parasite seen	NA	NA	NA
377	Rural	Primary Education	House wife	Married	2	No	Yes	2	Always	Yes	NA	No	No	NA	Yes	Always	Never	Yes	Sometimes	Spring	Yes	Yes	24	36.8	No	NA	1	0	No Hemoparasite seen	NA	NA	NA	NA	Negative	NA	NA	NA	Ova/parasite seen	E.histolytica	Ova/parasite seen	H.nana	Ova/ parasite seen	H.nana and E.histolytica
378	Rural	Primary Education	Farmer	Married	3	Yes	Yes	3	Sometimes	No	Fear of side effects such as bad	No	No	NA	Yes	Sometimes	Sometimes	Yes	Usually	Spring	Yes	Yes	23	36.4	No	NA	1	0	No Hemoparasite seen	NA	NA	NA	NA	Negative	NA	Negative	NA	Ova/parasite seen	G.lamblia	Ova/parasite seen	G.lamblia and S.mansoni	Ova/ parasite seen	S.mansoni
379	Rural	Primary Education	House wife	Married	2	No	No	NA	NA	NA	NA	Yes	Yes	NA	No	Never	Sometimes	No	Sometimes	Spring	Yes	Yes	20	36.9	No	NA	1	0	No Hemoparasite seen	NA	NA	NA	NA	Negative	NA	NA	NA	Ova/parasite seen	S.mansoni	Ova/parasite seen	S.mansoni	Ova/ parasite seen	S.mansoni
380	Rural	Primary Education	Farmer	Married	4	No	Yes	1	usually	No	Fear of side effects such as bad	No	No	NA	No	Sometimes	Always	No	Usually	Well water	Yes	Yes	23	36.4	No	NA	1	0	No Hemoparasite seen	NA	NA	NA	NA	Negative	NA	Negative	NA	No ova/parasite seen	NA	Ova/parasite seen	S.mansoni	Ova/ parasite seen	S.mansoni
381	Rural	Secondary education	Farmer	Married	5	No	Yes	2	Sometimes	No	Fear of side effects such as bad	No	No	NA	No	Sometimes	Sometimes	No	Rarelly	Spring	Yes	Yes	24	37	No	NA	1	0	No Hemoparasite seen	NA	NA	NA	NA	Negative	NA	NA	NA	No ova/parasite seen	NA	Ova/parasite seen	Hook worm	Ova/ parasite seen	Hook worm
382	Rural	Illiterate	Farmer	Married	4	No	Yes	1	Sometimes	No	Fear of side effects such as bad	No	No	NA	No	Sometimes	Sometimes	No	Always	Spring	Yes	Yes	24	36.9	No	NA	1	0	No Hemoparasite seen	NA	NA	NA	NA	Negative	NA	NA	NA	No ova/parasite seen	NA	Ova/parasite seen	S.mansoni	Ova/ parasite seen	S.mansoni
383	Rural	Primary Education	Merchant	Married	2	No	No	NA	NA	NA	NA	Yes	Yes	NA	No	Sometimes	Sometimes	Yes	Sometimes	Well water	Yes	Yes	21	36.7	No	NA	1	0	No Hemoparasite seen	NA	NA	NA	NA	Negative	NA	Negative	NA	No ova/parasite seen	NA	Ova/parasite seen	S.mansoni	Ova/ parasite seen	S.mansoni
384	Rural	Illiterate	Farmer	Married	2	Yes	No	NA	NA	NA	NA	No	Yes	NA	No	Never	Always	Yes	Rarelly	Spring	Yes	Yes	23	36.5	No	NA	1	0	No Hemoparasite seen	NA	NA	NA	NA	Negative	NA	NA	NA	No ova/parasite seen	NA	Ova/parasite seen	S.mansoni	Ova/ parasite seen	S.mansoni
385	Urban	Secondary education	Merchant	Married	2	No	Yes	1	usually	Yes	NA	No	No	NA	No	Always	Never	Yes	Usually	Tap water	No	Yes	24	36.9	No	NA	1	0	No Hemoparasite seen	NA	NA	NA	NA	Negative	NA	Negative	NA	Ova/parasite seen	S.stercolaris	Ova/parasite seen	S.stercolaris	Ova/ parasite seen	S.stercolaris
386	Urban	Primary Education	House wife	Married	2	No	No	NA	NA	NA	NA	No	No	NA	No	Always	Never	No	Always	Tap water	Yes	Yes	21	36.7	No	NA	1	0	No Hemoparasite seen	NA	NA	NA	NA	Negative	NA	Negative	NA	No ova/parasite seen	NA	Ova/parasite seen	H.nana	Ova/ parasite seen	H.nana
387	Rural	Illiterate	Farmer	Married	2	No	Yes	1	Always	Yes	NA	Yes	Yes	NA	Yes	Sometimes	Never	No	Always	Tap water	Yes	Yes	23	36.1	No	NA	1	0	No Hemoparasite seen	NA	NA	NA	NA	Negative	NA	NA	NA	No ova/parasite seen	NA	Ova/parasite seen	Hook worm	Ova/ parasite seen	Hook worm
388	Rural	Illiterate	House wife	Married	2	No	Yes	1	usually	No	Fear of side effects such as bad	Yes	No	NA	No	Never	Never	Yes	Sometimes	Tap water	Yes	Yes	23	37.8	Yes	Fever	1	0	No Hemoparasite seen	NA	NA	NA	NA	Negative	NA	Negative	NA	Ova/parasite seen	G.lamblia	Ova/parasite seen	H.nana	Ova/ parasite seen	H.nana
389	Rural	Illiterate	House wife	Married	2	No	No	NA	NA	NA	NA	No	Yes	NA	No	Sometimes	Sometimes	Yes	Always	Tap water	No	Yes	21	36.9	No	NA	1	0	No Hemoparasite seen	NA	NA	NA	NA	Negative	NA	Negative	NA	Ova/parasite seen	Hook worm	Ova/parasite seen	Hook worm	Ova/ parasite seen	Hook worm
390	Urban	Illiterate	Farmer	Married	3	No	Yes	1	Sometimes	No	Fear of side effects such as bad	No	No	NA	No	Never	Never	Yes	Usually	Tap water	Yes	Yes	25	37.2	No	NA	1	0	No Hemoparasite seen	NA	NA	NA	NA	Negative	NA	Negative	NA	No ova/parasite seen	NA	Ova/parasite seen	Hook worm	Ova/ parasite seen	Hook worm
391	Urban	Primary Education	Farmer	Married	2	No	Yes	2	usually	Yes	NA	No	No	NA	Yes	Always	Never	Yes	Usually	Well water	No	No	24	36.6	No	NA	1	0	No Hemoparasite seen	NA	NA	NA	NA	Negative	NA	NA	NA	Ova/parasite seen	G.lamblia	Ova/parasite seen	G.lamblia and S.mansoni	Ova/ parasite seen	G.lamblia and S.mansoni
392	Urban	Primary Education	Farmer	Married	2	No	Yes	1	Sometimes	No	Lack of awareness for its benefi	Yes	Yes	NA	No	Always	Never	No	Sometimes	Spring	Yes	No	20	36.7	No	NA	1	0	No Hemoparasite seen	NA	NA	NA	NA	Negative	NA	NA	NA	No ova/parasite seen	NA	Ova/parasite seen	Hook worm	Ova/ parasite seen	Hook worm
393	Rural	Illiterate	House wife	unmarried	5	No	No	NA	NA	NA	NA	Yes	No	NA	No	Always	Never	No	Always	Well water	No	Yes	22	36.6	No	NA	1	0	No Hemoparasite seen	NA	NA	NA	NA	Negative	NA	Negative	NA	No ova/parasite seen	NA	Ova/parasite seen	H.nana	Ova/ parasite seen	H.nana
394	Rural	Primary Education	House wife	Married	2	No	No	NA	NA	NA	NA	No	No	NA	No	Always	Never	Yes	Always	Tap water	No	No	22	36.4	No	NA	1	0	No Hemoparasite seen	NA	NA	NA	NA	Negative	NA	Negative	NA	No ova/parasite seen	NA	Ova/parasite seen	H.nana	Ova/ parasite seen	H.nana
395	Urban	Secondary education	Student	Married	2	No	Yes	1	Sometimes	No	Fear of side effects such as bad	No	Yes	NA	No	Always	Never	Yes	Always	Well water	No	No	23	37	No	NA	1	0	No Hemoparasite seen	NA	NA	NA	NA	Negative	NA	NA	NA	No ova/parasite seen	NA	Ova/parasite seen	S.mansoni	Ova/ parasite seen	S.mansoni
396	Urban	College or University	Government Employee	Married	3	No	Yes	1	usually	No	Fear of side effects such as bad	No	No	NA	No	Always	Never	Yes	Usually	Spring	No	No	25	37	No	NA	1	0	No Hemoparasite seen	NA	NA	NA	NA	Negative	NA	Negative	NA	No ova/parasite seen	NA	Ova/parasite seen	H.nana	Ova/ parasite seen	H.nana
397	Rural	Primary Education	House wife	Married	5	No	Yes	1	Sometimes	No	Fear of side effects such as bad	No	No	NA	No	Usually	Sometimes	Yes	Always	Spring	Yes	No	25	37	No	NA	1	0	No Hemoparasite seen	NA	NA	NA	NA	Negative	NA	NA	NA	No ova/parasite seen	NA	Ova/parasite seen	G.lamblia	Ova/ parasite seen	G.lamblia
398	Rural	Illiterate	Farmer	divorced	2	No	Yes	3	usually	Yes	NA	Yes	No	NA	No	Always	Never	No	Always	Spring	No	No	23	37.1	No	NA	1	0	No Hemoparasite seen	NA	NA	NA	NA	Negative	NA	NA	NA	Ova/parasite seen	Ehistolytica and Hookworm	Ova/parasite seen	Ehistolytica and Hookworm	Ova/ parasite seen	Ehistolytica and Hookworm
399	Rural	Illiterate	Farmer	Married	4	No	No	NA	NA	NA	NA	Yes	No	NA	No	Sometimes	Sometimes	No	Usually	Spring	Yes	No	21	37.8	Yes	Fever, headache, nausea, diarrhe	1	0	No Hemoparasite seen	NA	NA	NA	NA	Negative	NA	NA	NA	Ova/parasite seen	E.histolytica	Ova/parasite seen	Ehistolytica and Hookworm	Ova/ parasite seen	Ehistolytica and Hookworm
400	Rural	Primary Education	Farmer	Married	4	No	Yes	1	Sometimes	No	Fear of side effects such as bad	Yes	No	NA	No	Rarely	Sometimes	No	Sometimes	Spring	Yes	No	24	37.8	Yes	Fever	1	0	No Hemoparasite seen	NA	NA	NA	NA	Negative	NA	NA	NA	No ova/parasite seen	NA	Ova/parasite seen	Hook worm	Ova/ parasite seen	Hook worm
401	Urban	Primary Education	House wife	Married	4	No	Yes	1	Sometimes	No	Fear of side effects such as bad	Yes	No	NA	No	Sometimes	Sometimes	No	Always	Well water	No	No	22	37.1	No	NA	1	0	No Hemoparasite seen	NA	NA	NA	NA	Negative	NA	Negative	NA	No ova/parasite seen	NA	Ova/parasite seen	S.mansoni	Ova/ parasite seen	S.mansoni
402	Rural	Illiterate	Farmer	Married	6	Yes	No	NA	NA	NA	NA	No	No	NA	No	Never	Sometimes	Yes	Usually	Spring	Yes	No	23	36.5	No	NA	1	0	No Hemoparasite seen	NA	NA	NA	NA	Negative	NA	Negative	NA	Ova/parasite seen	Hook worm	Ova/parasite seen	Hook worm	Ova/ parasite seen	Hook worm
403	Rural	Illiterate	Farmer	Married	2	No	No	NA	NA	NA	NA	No	Yes	NA	No	Rarely	Always	No	Sometimes	Spring	Yes	No	23	36.9	No	NA	1	0	No Hemoparasite seen	NA	NA	NA	NA	Negative	NA	NA	NA	No ova/parasite seen	NA	Ova/parasite seen	S.mansoni	Ova/ parasite seen	S.mansoni
404	Rural	Illiterate	House wife	Married	3	No	Yes	1	Sometimes	No	Fear of side effects such as bad	Yes	No	NA	No	Sometimes	Sometimes	No	Usually	Spring	Yes	No	23	36.7	No	NA	1	0	No Hemoparasite seen	NA	NA	NA	NA	Negative	NA	NA	NA	Ova/parasite seen	H.nana	Ova/parasite seen	H.nana	Ova/ parasite seen	H.nana
405	Rural	Illiterate	Farmer	Married	2	No	No	NA	NA	NA	NA	No	No	NA	No	Sometimes	Sometimes	Yes	Sometimes	Tap water	No	No	23	36.1	No	NA	1	0	No Hemoparasite seen	NA	NA	NA	NA	Negative	NA	NA	NA	Ova/parasite seen	G.lamblia	Ova/parasite seen	G.lamblia and Hookworm	Ova/ parasite seen	G.lamblia and Hookworm
406	Rural	Illiterate	House wife	Married	2	No	No	NA	NA	NA	NA	No	No	NA	No	Sometimes	Sometimes	Yes	Sometimes	Well water	No	No	24	36	No	NA	1	0	No Hemoparasite seen	NA	NA	NA	NA	Negative	NA	NA	NA	Ova/parasite seen	E.histloytica and G.lamblia	Ova/parasite seen	E.histloytica and G.lamblia	Ova/ parasite seen	E.histloytica and G.lamblia
407	Rural	Primary Education	Farmer	Married	2	No	Yes	1	Rarely	No	Fear of side effects such as bad	Yes	No	NA	No	Sometimes	Sometimes	No	Usually	Spring	Yes	No	24	37	No	NA	1	0	No Hemoparasite seen	NA	NA	NA	NA	Negative	NA	Negative	NA	Ova/parasite seen	G.lamblia	Ova/parasite seen	H.nana and S.mansoni	Ova/ parasite seen	H.nana and S.mansoni
408	Urban	Illiterate	House wife	unmarried	2	No	No	NA	NA	NA	NA	Yes	Yes	NA	No	Never	Always	No	Rarelly	Spring	Yes	No	21	36.9	No	NA	1	0	No Hemoparasite seen	NA	NA	NA	NA	Negative	NA	NA	NA	No ova/parasite seen	NA	Ova/parasite seen	Hookworm and S.mansoni	Ova/ parasite seen	Hookworm and S.mansoni
409	Rural	Primary Education	House wife	unmarried	2	No	No	NA	NA	NA	NA	No	Yes	NA	No	Never	Always	No	Rarelly	Spring	Yes	No	21	36.9	No	NA	1	0	No Hemoparasite seen	NA	NA	NA	NA	Negative	NA	Negative	NA	No ova/parasite seen	NA	Ova/parasite seen	H.nana	Ova/ parasite seen	H.nana
410	Rural	Primary Education	House wife	unmarried	2	No	No	NA	NA	NA	NA	No	Yes	NA	No	Never	Always	No	Rarelly	Spring	Yes	No	21	36.9	No	NA	1	0	No Hemoparasite seen	NA	NA	NA	NA	Negative	NA	Negative	NA	Ova/parasite seen	G.lamblia	Ova/parasite seen	G.lamblia	Ova/ parasite seen	G.lamblia
411	Rural	Illiterate	Farmer	Married	4	No	Yes	1	Always	Yes	NA	Yes	No	NA	Yes	Always	Never	Yes	Always	Tap water	Yes	No	23	36.7	No	NA	1	0	No Hemoparasite seen	NA	NA	NA	NA	Negative	NA	NA	NA	Ova/parasite seen	E.histolytica	Ova/parasite seen	E.histolytica	Ova/ parasite seen	E.histolytica
412	Urban	Illiterate	Farmer	Married	2	No	No	NA	NA	NA	NA	No	Yes	NA	No	Always	Never	No	Always	Tap water	No	No	24	36.8	No	NA	1	0	No Hemoparasite seen	NA	NA	NA	NA	Negative	NA	Negative	NA	Ova/parasite seen	Hook worm	Ova/parasite seen	Hook worm	Ova/ parasite seen	Hook worm
413	Urban	Illiterate	House wife	Married	2	No	No	NA	NA	NA	NA	No	Yes	NA	No	Always	Never	Yes	Always	Tap water	No	No	24	36.9	No	NA	1	0	No Hemoparasite seen	NA	NA	NA	NA	Negative	NA	Negative	NA	No ova/parasite seen	NA	Ova/parasite seen	Hook worm	Ova/ parasite seen	Hook worm
414	Urban	Secondary education	Farmer	Married	2	No	No	NA	NA	NA	NA	No	Yes	NA	No	Always	Never	Yes	Always	Tap water	No	No	24	36.9	No	NA	1	0	No Hemoparasite seen	NA	NA	NA	NA	Negative	NA	NA	NA	Ova/parasite seen	Tania species	Ova/parasite seen	Tania species	Ova/ parasite seen	Tania species
415	Urban	Primary Education	House wife	Married	1	No	Yes	1	Sometimes	No	Fear of side effects such as bad	No	No	NA	No	Always	Never	Yes	Always	Tap water	No	No	25	37	No	NA	1	0	No Hemoparasite seen	NA	NA	NA	NA	Negative	NA	NA	NA	No ova/parasite seen	NA	Ova/parasite seen	Hook worm	Ova/ parasite seen	Hook worm
416	Rural	College or University	Government Employee	Married	2	No	Yes	1	Always	Yes	NA	No	No	NA	No	Always	Always	Yes	Always	Tap water	No	No	26	36.7	No	NA	1	0	No Hemoparasite seen	NA	NA	NA	NA	Negative	NA	Negative	NA	Ova/parasite seen	G.lamblia	Ova/parasite seen	S.mansoni	Ova/ parasite seen	S.mansoni
417	Rural	Secondary education	House wife	Married	2	No	Yes	1	Sometimes	No	Fear of side effects such as bad	No	Yes	NA	No	Always	Never	Yes	Always	Tap water	No	No	24	36.7	No	NA	1	0	No Hemoparasite seen	NA	NA	NA	NA	Negative	NA	NA	NA	No ova/parasite seen	NA	Ova/parasite seen	S.mansoni	Ova/ parasite seen	S.mansoni
418	Rural	Illiterate	House wife	Married	2	Yes	Yes	2	usually	No	Fear of side effects such as bad	Yes	No	NA	No	Rarely	Never	Yes	Never	Tap water	No	No	25	36.5	No	NA	1	0	No Hemoparasite seen	NA	NA	NA	NA	Negative	NA	NA	NA	Ova/parasite seen	E.histolytica	Ova/parasite seen	Ehistolytica and Hookworm	Ova/ parasite seen	Ehistolytica and Hookworm
419	Urban	Primary Education	Farmer	Married	5	No	Yes	1	Always	Yes	NA	No	No	NA	No	Always	Never	Yes	Always	Well water	No	Yes	24	38	Yes	Fever	2	1	No Hemoparasite seen	NA	NA	NA	NA	Negative	NA	NA	NA	Ova/parasite seen	E.histolytica	Ova/parasite seen	E.histolytica	Ova/ parasite seen	E.histolytica
420	Rural	Illiterate	House wife	Married	2	No	Yes	4 and above	Always	Yes	NA	No	Yes	NA	Yes	Always	Never	Yes	Always	Spring	Yes	Yes	20	37	No	NA	2	1	No Hemoparasite seen	NA	NA	NA	NA	Negative	NA	Negative	NA	No ova/parasite seen	NA	Ova/parasite seen	A.Lumbricoides	Ova/ parasite seen	A.Lumbricoides
421	Rural	Secondary education	House wife	Married	2	No	No	NA	NA	NA	NA	No	Yes	NA	No	Always	Never	Yes	Always	Spring	Yes	Yes	20	36.7	No	NA	2	1	No Hemoparasite seen	NA	NA	NA	NA	Negative	NA	NA	NA	No ova/parasite seen	NA	Ova/parasite seen	H.nana and Hookworm	Ova/ parasite seen	H.nana and Hookworm
422	Urban	Secondary education	Merchant	Married	3	Yes	Yes	1	Sometimes	No	Fear of side effects such as bad	No	No	NA	No	Always	Never	Yes	Always	Spring	Yes	Yes	24	36.8	No	NA	2	1	No Hemoparasite seen	NA	NA	NA	NA	Negative	NA	NA	NA	No ova/parasite seen	NA	Ova/parasite seen	Hook worm	Ova/ parasite seen	Hook worm
423	Urban	Primary Education	House wife	Married	2	No	No	NA	NA	NA	NA	No	No	NA	No	Usually	Never	Yes	Always	Spring	No	Yes	24	36.9	No	NA	2	1	No Hemoparasite seen	NA	NA	NA	NA	Negative	NA	NA	NA	Ova/parasite seen	G.lamblia	Ova/parasite seen	Ehistolytica and Hookworm	Ova/ parasite seen	Hook worm
424	Urban	Primary Education	Farmer	divorced	3	No	Yes	2	usually	No	Fear of side effects such as bad	Yes	No	NA	No	Always	Never	Yes	Always	Well water	No	Yes	24	37	No	NA	2	1	No Hemoparasite seen	NA	NA	NA	NA	Negative	NA	Negative	NA	No ova/parasite seen	NA	Ova/parasite seen	Hook worm	Ova/ parasite seen	Hook worm
425	Rural	Illiterate	Farmer	Married	4	No	Yes	1	usually	No	Fear of side effects such as bad	No	No	NA	No	Usually	Rarelly	Yes	Always	Well water	No	Yes	21	36.8	No	NA	2	1	No Hemoparasite seen	NA	NA	NA	NA	Negative	NA	Negative	NA	No ova/parasite seen	NA	Ova/parasite seen	H.nana and Hookworm	Ova/ parasite seen	Hook worm
426	Rural	Primary Education	Farmer	Married	2	No	Yes	1	Sometimes	No	Fear of side effects such as bad	Yes	Yes	NA	Yes	Sometimes	Sometimes	Yes	Sometimes	Spring	Yes	Yes	23	36.7	No	NA	2	1	No Hemoparasite seen	NA	NA	NA	NA	Negative	NA	Negative	NA	Ova/parasite seen	G.lamblia	Ova/parasite seen	G.lamblia	Ova/ parasite seen	G.lamblia
427	Rural	Secondary education	Farmer	Married	2	No	No	NA	NA	NA	NA	Yes	No	NA	No	Sometimes	Never	Yes	Sometimes	Well water	Yes	Yes	23	36.2	No	NA	2	1	No Hemoparasite seen	NA	NA	NA	NA	Negative	NA	NA	NA	No ova/parasite seen	NA	Ova/parasite seen	Hook worm	Ova/ parasite seen	Hook worm
428	Rural	Primary Education	Farmer	Married	4	No	Yes	1	Never	No	Lack of awareness for its benefi	Yes	No	NA	No	Sometimes	Sometimes	Yes	Usually	Well water	Yes	Yes	24	36.7	No	NA	2	1	No Hemoparasite seen	NA	NA	NA	NA	Negative	NA	NA	NA	No ova/parasite seen	NA	Ova/parasite seen	S.mansoni	Ova/ parasite seen	S.mansoni
429	Rural	Primary Education	Farmer	unmarried	4	Yes	No	NA	NA	NA	NA	Yes	No	NA	No	Sometimes	Sometimes	No	Always	Spring	Yes	Yes	24	36.7	No	NA	2	1	No Hemoparasite seen	NA	NA	NA	NA	Negative	NA	NA	NA	Ova/parasite seen	Hook worm	Ova/parasite seen	Hook worm	Ova/ parasite seen	Hook worm
430	Rural	Illiterate	Farmer	Married	3	No	Yes	1	Rarely	No	Fear of side effects such as bad	No	No	NA	No	Sometimes	Sometimes	Yes	Always	Well water	Yes	Yes	24	37	No	NA	2	1	No Hemoparasite seen	NA	NA	NA	NA	Negative	NA	Negative	NA	Ova/parasite seen	E.histloytica and G.lamblia	Ova/parasite seen	E.histloytica and G.lamblia	Ova/ parasite seen	E.histloytica and G.lamblia
431	Rural	Illiterate	Farmer	Married	3	Yes	Yes	3	Sometimes	No	Lack of awareness for its benefi	Yes	No	NA	No	Sometimes	Sometimes	No	Rarelly	Spring	Yes	Yes	26	36.8	No	NA	2	1	No Hemoparasite seen	NA	NA	NA	NA	Negative	NA	Negative	NA	No ova/parasite seen	NA	Ova/parasite seen	H.nana and Hookworm	Ova/ parasite seen	H.nana and Hookworm
432	Urban	Secondary education	House wife	Married	3	No	Yes	1	Always	Yes	NA	No	No	NA	No	Always	Rarelly	No	Usually	Tap water	No	Yes	23	36.7	No	NA	2	1	No Hemoparasite seen	NA	NA	NA	NA	Negative	NA	Negative	NA	No ova/parasite seen	NA	No ova/parasite seen	NA	Ova/ parasite seen	S.mansoni
433	Rural	Illiterate	Merchant	Married	2	No	Yes	2	Sometimes	Yes	NA	Yes	No	NA	No	Always	Never	No	Always	Tap water	Yes	Yes	24	37.1	No	NA	2	1	No Hemoparasite seen	NA	NA	NA	NA	Negative	NA	Negative	NA	Ova/parasite seen	G.lamblia	Ova/parasite seen	Hookworm and S.mansoni	Ova/ parasite seen	Hookworm and S.mansoni
434	Urban	College or University	House wife	Married	2	No	Yes	1	Sometimes	No	Fear of side effects such as bad	Yes	No	NA	No	Always	Never	Yes	Always	Tap water	No	Yes	24	37.7	Yes	Fever	2	1	No Hemoparasite seen	NA	NA	NA	NA	Negative	NA	NA	NA	Ova/parasite seen	G.lamblia	Ova/parasite seen	G.lamblia and Hookworm	Ova/ parasite seen	G.lamblia and Hookworm
435	Urban	Secondary education	House wife	Married	5	No	Yes	1	Sometimes	No	Fear of side effects such as bad	No	No	NA	No	Always	Never	Yes	Always	Tap water	No	Yes	22	36.9	No	NA	2	1	No Hemoparasite seen	NA	NA	NA	NA	Negative	NA	NA	NA	Ova/parasite seen	Hook worm	Ova/parasite seen	Hookworm and S.mansoni	Ova/ parasite seen	Hookworm and S.mansoni
436	Urban	Secondary education	Merchant	Married	5	Yes	No	NA	NA	NA	NA	No	No	NA	No	Always	Never	Yes	Always	Tap water	Yes	Yes	24	37	No	NA	2	1	No Hemoparasite seen	NA	NA	NA	NA	Negative	NA	NA	NA	No ova/parasite seen	NA	Ova/parasite seen	Hook worm	Ova/ parasite seen	Hook worm
437	Rural	Primary Education	Farmer	Married	5	No	Yes	1	Sometimes	No	Fear of side effects such as bad	No	No	NA	No	Always	Never	Yes	Always	Tap water	Yes	Yes	24	36.9	No	NA	2	1	No Hemoparasite seen	NA	NA	NA	NA	Negative	NA	NA	NA	Ova/parasite seen	S.mansoni	Ova/parasite seen	S.mansoni	Ova/ parasite seen	S.mansoni
438	Rural	College or University	House wife	Married	3	No	No	NA	NA	NA	NA	No	No	NA	No	Always	Never	Yes	Always	Tap water	No	Yes	27	36.8	No	NA	2	1	No Hemoparasite seen	NA	NA	NA	NA	Negative	NA	Negative	NA	Ova/parasite seen	H.nana	Ova/parasite seen	H.nana	Ova/ parasite seen	H.nana
439	Urban	Illiterate	House wife	Married	9	No	Yes	1	Sometimes	Yes	NA	Yes	No	NA	Yes	Always	Never	Yes	Usually	Tap water	No	Yes	24	36.9	No	NA	2	1	No Hemoparasite seen	NA	NA	NA	NA	Negative	NA	NA	NA	No ova/parasite seen	NA	Ova/parasite seen	Hook worm	Ova/ parasite seen	Hook worm
440	Urban	Secondary education	House wife	Married	3	No	Yes	3	Always	Yes	NA	Yes	No	NA	No	Never	Rarelly	Yes	Sometimes	Tap water	No	Yes	24	37	No	NA	2	1	No Hemoparasite seen	NA	NA	NA	NA	Negative	NA	Negative	NA	Ova/parasite seen	E.histolytica	Ova/parasite seen	Hookworm and S.mansoni	Ova/ parasite seen	Hookworm and S.mansoni
441	Rural	Illiterate	House wife	Married	2	Yes	Yes	1	Sometimes	No	Fear of side effects such as bad	Yes	Yes	NA	No	Sometimes	Sometimes	No	Sometimes	Tap water	Yes	Yes	23	36.8	No	NA	2	1	No Hemoparasite seen	NA	NA	NA	NA	Negative	NA	NA	NA	No ova/parasite seen	NA	Ova/parasite seen	Hook worm	Ova/ parasite seen	Hook worm
442	Urban	Primary Education	House wife	Married	2	No	No	NA	NA	NA	NA	Yes	Yes	NA	No	Never	Sometimes	Yes	Rarelly	Tap water	No	Yes	24	36.7	No	NA	2	1	No Hemoparasite seen	NA	NA	NA	NA	Negative	NA	NA	NA	No ova/parasite seen	NA	Ova/parasite seen	Hook worm	Ova/ parasite seen	Hook worm
443	Rural	Secondary education	Farmer	Married	5	No	No	NA	NA	NA	NA	No	No	NA	Yes	Always	Never	No	Sometimes	Well water	No	No	21	36.7	No	NA	2	1	No Hemoparasite seen	NA	NA	NA	NA	Negative	NA	NA	NA	Ova/parasite seen	G.lamblia	Ova/parasite seen	G.lamblia and Hookworm	Ova/ parasite seen	G.lamblia and Hookworm
444	Urban	College or University	Government Employee	Married	4	No	Yes	1	Always	Yes	NA	No	No	NA	No	Always	Never	Yes	Always	Spring	No	No	24	37.2	No	NA	2	1	No Hemoparasite seen	NA	NA	NA	NA	Negative	NA	NA	NA	No ova/parasite seen	NA	Ova/parasite seen	S.mansoni	Ova/ parasite seen	S.mansoni
445	Rural	Illiterate	Daily laborer	Married	4	No	Yes	2	Always	Yes	NA	No	Yes	NA	No	Always	Never	No	Always	Well water	No	No	25	36.7	No	NA	2	1	No Hemoparasite seen	NA	NA	NA	NA	Negative	NA	NA	NA	No ova/parasite seen	NA	Ova/parasite seen	S.mansoni	Ova/ parasite seen	S.mansoni
446	Rural	Secondary education	Farmer	Married	3	No	Yes	1	Sometimes	No	Fear of side effects such as bad	Yes	No	NA	No	Usually	Sometimes	No	Usually	Spring	Yes	No	23	37.7	Yes	Fever	2	1	No Hemoparasite seen	NA	NA	NA	NA	Negative	NA	NA	NA	Ova/parasite seen	Hook worm	Ova/parasite seen	Hook worm	Ova/ parasite seen	Hook worm
447	Urban	Primary Education	House wife	Married	3	No	Yes	1	Sometimes	No	Fear of side effects such as bad	Yes	No	NA	No	Always	Never	Yes	Usually	Spring	No	Yes	20	36.1	No	NA	2	1	No Hemoparasite seen	NA	NA	NA	NA	Negative	NA	NA	NA	Ova/parasite seen	G.lamblia	Ova/parasite seen	G.lamblia	Ova/ parasite seen	G.lamblia
448	Urban	Primary Education	Merchant	Married	2	No	Yes	1	Sometimes	No	Fear of side effects such as bad	No	Yes	NA	No	Always	Never	Yes	Always	Well water	No	No	22	36.7	No	NA	2	0	No Hemoparasite seen	NA	NA	NA	NA	Negative	NA	Negative	NA	Ova/parasite seen	S.mansoni	Ova/parasite seen	S.mansoni	Ova/ parasite seen	S.mansoni
449	Rural	Illiterate	Merchant	Married	2	No	Yes	1	Sometimes	No	Fear of side effects such as bad	No	Yes	NA	No	Always	Never	Yes	Always	Spring	No	No	24	36.9	No	NA	2	1	No Hemoparasite seen	NA	NA	NA	NA	Negative	NA	NA	NA	Ova/parasite seen	Hook worm	Ova/parasite seen	Hook worm	Ova/ parasite seen	Hook worm
450	Urban	College or University	Government Employee	Married	2	No	No	NA	NA	NA	NA	No	Yes	NA	No	Always	Never	No	Always	Spring	Yes	No	24	37	No	NA	2	0	No Hemoparasite seen	NA	NA	NA	NA	Negative	NA	NA	NA	No ova/parasite seen	NA	Ova/parasite seen	S.mansoni	Ova/ parasite seen	S.mansoni
451	Rural	Illiterate	Farmer	Married	2	No	No	NA	NA	NA	NA	No	Yes	NA	No	Always	Never	No	Always	Well water	Yes	No	25	36.6	No	NA	2	0	No Hemoparasite seen	NA	NA	NA	NA	Negative	NA	Negative	NA	No ova/parasite seen	NA	Ova/parasite seen	Hook worm	Ova/ parasite seen	Hook worm
452	Urban	College or University	Government Employee	Married	3	No	No	NA	NA	NA	NA	No	No	NA	No	Always	Never	Yes	Always	Spring	No	No	24	36.8	No	NA	2	1	No Hemoparasite seen	NA	NA	NA	NA	Negative	NA	Negative	NA	No ova/parasite seen	NA	Ova/parasite seen	E.histolytica	No ova/parasite seen	NA
453	Urban	Primary Education	Farmer	Married	3	Yes	Yes	2	Sometimes	No	Fear of side effects such as bad	Yes	No	NA	Yes	Never	Usually	Yes	Sometimes	Spring	Yes	No	23	36.6	No	NA	2	1	No Hemoparasite seen	NA	NA	NA	NA	Negative	NA	Negative	NA	Ova/parasite seen	Hookworm and S.mansoni	Ova/parasite seen	Hookworm and S.mansoni	Ova/ parasite seen	Hookworm and S.mansoni
454	Rural	Illiterate	Farmer	Widowed	3	No	Yes	1	Sometimes	Yes	NA	Yes	No	NA	No	Never	Usually	No	Sometimes	Well water	No	No	24	36.6	No	NA	2	1	No Hemoparasite seen	NA	NA	NA	NA	Negative	NA	NA	NA	No ova/parasite seen	NA	Ova/parasite seen	Hook worm	Ova/ parasite seen	Hook worm
455	Rural	Primary Education	Farmer	Married	2	Yes	Yes	1	Sometimes	No	Fear of side effects such as bad	No	Yes	NA	No	Sometimes	Sometimes	No	Never	Spring	Yes	No	22	38.1	Yes	Fever	2	1	No Hemoparasite seen	NA	NA	NA	NA	Negative	NA	NA	NA	No ova/parasite seen	NA	Ova/parasite seen	H.nana	Ova/ parasite seen	H.nana
456	Rural	Illiterate	Farmer	divorced	2	No	Yes	1	Rarely	No	Fear of side effects such as bad	No	Yes	NA	No	Sometimes	Sometimes	No	Sometimes	Spring	Yes	No	19	36.7	No	NA	2	0	No Hemoparasite seen	NA	NA	NA	NA	Negative	NA	NA	NA	No ova/parasite seen	NA	Ova/parasite seen	Hookworm and S.mansoni	Ova/ parasite seen	Hookworm and S.mansoni
457	Rural	Illiterate	Farmer	Married	4	No	No	NA	NA	NA	NA	No	No	NA	No	Sometimes	Sometimes	No	Sometimes	Well water	No	No	21	36.4	No	NA	2	1	No Hemoparasite seen	NA	NA	NA	NA	Negative	NA	NA	NA	Ova/parasite seen	G.lamblia	Ova/parasite seen	H.nana and E.histolytica	Ova/ parasite seen	H.nana
458	Rural	Illiterate	House wife	Married	3	No	No	NA	NA	NA	NA	No	No	NA	No	Never	Never	Yes	Always	Spring	No	No	22.5	36.3	No	NA	2	1	No Hemoparasite seen	NA	NA	NA	NA	Negative	NA	NA	NA	No ova/parasite seen	NA	Ova/parasite seen	S.mansoni	Ova/ parasite seen	S.mansoni
459	Urban	College or University	Government Employee	Married	2	No	Yes	1	Sometimes	No	Fear of side effects such as bad	No	Yes	NA	No	Never	Usually	Yes	Never	Well water	No	No	23	37	No	NA	2	1	No Hemoparasite seen	NA	NA	NA	NA	Negative	NA	NA	NA	No ova/parasite seen	NA	Ova/parasite seen	H.nana	Ova/ parasite seen	H.nana
460	Rural	Illiterate	Farmer	Married	3	No	No	NA	NA	NA	NA	No	No	NA	No	Sometimes	Always	Yes	Usually	Well water	Yes	No	23	36.1	No	NA	2	1	No Hemoparasite seen	NA	NA	NA	NA	Negative	NA	NA	NA	Ova/parasite seen	S.mansoni	Ova/parasite seen	S.mansoni	Ova/ parasite seen	S.mansoni
461	Urban	Primary Education	House wife	Married	6	Yes	Yes	1	Never	No	Fear of side effects such as bad	Yes	No	NA	No	Sometimes	Sometimes	No	Usually	Well water	Yes	No	23	36.9	No	NA	2	0	No Hemoparasite seen	NA	NA	NA	NA	Negative	NA	Negative	NA	No ova/parasite seen	NA	Ova/parasite seen	Hook worm	Ova/ parasite seen	Hook worm
462	Rural	Illiterate	Farmer	Married	3	Yes	Yes	1	Sometimes	No	Lack of awareness for its benefi	No	No	NA	No	Never	Never	Yes	Always	Spring	No	No	24	36.8	No	NA	2	1	No Hemoparasite seen	NA	NA	NA	NA	Negative	NA	NA	NA	Ova/parasite seen	E.histolytica	Ova/parasite seen	E.histolytica	Ova/ parasite seen	E.histolytica
463	Rural	Primary Education	Farmer	Married	2	No	No	NA	NA	NA	NA	No	Yes	NA	No	Sometimes	Sometimes	No	Sometimes	Spring	Yes	No	24	36.7	No	NA	2	1	No Hemoparasite seen	NA	NA	NA	NA	Negative	NA	Negative	NA	No ova/parasite seen	NA	Ova/parasite seen	A.Lumbricoides	Ova/ parasite seen	A.Lumbricoides
464	Urban	College or University	Government Employee	Married	3	No	Yes	2	Always	Yes	NA	No	No	NA	No	Always	Never	Yes	Never	Tap water	No	No	24	37.1	No	NA	2	1	No Hemoparasite seen	NA	NA	NA	NA	Negative	NA	NA	NA	No ova/parasite seen	NA	Ova/parasite seen	Hook worm	Ova/ parasite seen	Hook worm
465	Urban	Primary Education	Government Employee	Married	9	No	No	NA	NA	NA	NA	No	No	NA	No	Always	Never	No	Always	Tap water	No	No	24	36.7	No	NA	2	1	No Hemoparasite seen	NA	NA	NA	NA	Negative	NA	Negative	NA	No ova/parasite seen	NA	Ova/parasite seen	S.mansoni	Ova/ parasite seen	S.mansoni
466	Urban	Primary Education	Merchant	Married	2	No	No	NA	NA	NA	NA	No	No	NA	No	Usually	Never	Yes	Always	Tap water	No	No	24	36.1	No	NA	2	0	No Hemoparasite seen	NA	NA	NA	NA	Negative	NA	NA	NA	Ova/parasite seen	E.histolytica	Ova/parasite seen	E.histolytica and S.mansoni	Ova/ parasite seen	E.histolytica and S.mansoni
467	Rural	Primary Education	Farmer	Married	2	Yes	No	NA	NA	NA	NA	No	No	NA	No	Always	Never	No	Always	Tap water	No	No	24	36.4	No	NA	2	1	No Hemoparasite seen	NA	NA	NA	NA	Negative	NA	Negative	NA	Ova/parasite seen	Hook worm	Ova/parasite seen	Hook worm	Ova/ parasite seen	Hook worm
468	Urban	College or University	Merchant	Married	5	No	No	NA	NA	NA	NA	No	Yes	NA	No	Always	Never	Yes	Always	Tap water	No	No	21	36.4	No	NA	2	1	No Hemoparasite seen	NA	NA	NA	NA	Negative	NA	Negative	NA	Ova/parasite seen	G.lamblia	Ova/parasite seen	Hookworm and S.mansoni	Ova/ parasite seen	Hookworm and S.mansoni
469	Urban	Secondary education	House wife	Married	4	No	Yes	2	Sometimes	No	Fear of side effects such as bad	No	No	NA	No	Always	Never	Yes	Always	Tap water	No	No	23	36.5	No	NA	2	1	No Hemoparasite seen	NA	NA	NA	NA	Negative	NA	Negative	NA	Ova/parasite seen	G.lamblia	Ova/parasite seen	G.lamblia	Ova/ parasite seen	G.lamblia
470	Urban	College or University	Government Employee	Married	3	No	Yes	1	Always	Yes	NA	Yes	No	NA	No	Always	Rarelly	Yes	Always	Tap water	No	No	23	36.7	No	NA	2	1	No Hemoparasite seen	NA	NA	NA	NA	Negative	NA	Negative	NA	No ova/parasite seen	NA	Ova/parasite seen	Hookworm and S.mansoni	Ova/ parasite seen	Hookworm and S.mansoni
471	Urban	Secondary education	House wife	Married	5	No	Yes	2	Sometimes	Yes	NA	Yes	No	NA	No	Never	Sometimes	No	Usually	Tap water	Yes	No	24	36.5	No	NA	2	1	No Hemoparasite seen	NA	NA	NA	NA	Negative	NA	NA	NA	No ova/parasite seen	NA	Ova/parasite seen	Hook worm	Ova/ parasite seen	Hook worm
472	Urban	College or University	Government Employee	Married	2	No	No	NA	NA	NA	NA	No	No	NA	No	Rarely	Never	Yes	Always	Tap water	No	No	24	36.6	No	NA	2	0	No Hemoparasite seen	NA	NA	NA	NA	Negative	NA	Negative	NA	Ova/parasite seen	G.lamblia	Ova/parasite seen	G.lamblia and Hookworm	Ova/ parasite seen	G.lamblia and Hookworm
473	Rural	Illiterate	Farmer	Married	3	No	Yes	3	Always	Yes	NA	Yes	No	NA	No	Always	Never	Yes	Always	Well water	No	Yes	23	37	No	NA	2	1	No Hemoparasite seen	NA	NA	NA	NA	Negative	NA	Negative	NA	Ova/parasite seen	S.mansoni	Ova/parasite seen	Hookworm and S.mansoni	Ova/ parasite seen	Hookworm and S.mansoni
474	Rural	Primary Education	House wife	Married	6	No	Yes	3	Always	Yes	NA	No	No	NA	No	Always	Never	No	Always	Spring	No	Yes	24	36.6	No	NA	3	2	No Hemoparasite seen	NA	NA	NA	NA	Negative	NA	Negative	NA	No ova/parasite seen	NA	Ova/parasite seen	Hook worm	Ova/ parasite seen	Hook worm
475	Rural	Primary Education	Farmer	Married	4	No	Yes	1	Sometimes	No	Fear of side effects such as bad	No	No	NA	No	Sometimes	Sometimes	No	Always	Spring	No	Yes	23	37	No	NA	3	2	No Hemoparasite seen	NA	NA	NA	NA	Negative	NA	Negative	NA	No ova/parasite seen	NA	Ova/parasite seen	S.mansoni	Ova/ parasite seen	S.mansoni
476	Rural	Illiterate	Merchant	Married	2	No	No	NA	NA	NA	NA	No	Yes	NA	No	Rarely	Never	Yes	Sometimes	Well water	No	Yes	24	36.6	No	NA	3	0	No Hemoparasite seen	NA	NA	NA	NA	Negative	NA	Negative	NA	No ova/parasite seen	NA	Ova/parasite seen	Hook worm	Ova/ parasite seen	Hook worm
477	Rural	Primary Education	House wife	Married	5	No	Yes	1	Never	No	Old and torn to use	No	No	NA	Yes	Always	Never	Yes	Always	Tap water	No	Yes	24	36.7	No	NA	3	2	No Hemoparasite seen	NA	NA	NA	NA	Negative	NA	NA	NA	Ova/parasite seen	G.lamblia	Ova/parasite seen	G.lamblia	Ova/ parasite seen	G.lamblia
478	Urban	Secondary education	House wife	Married	2	No	Yes	2	Always	Yes	NA	Yes	No	NA	No	Usually	Rarelly	No	Always	Tap water	No	Yes	24	36.9	No	NA	3	1	No Hemoparasite seen	NA	NA	NA	NA	Negative	NA	Negative	NA	Ova/parasite seen	E.histolytica	Ova/parasite seen	E.histolytica	Ova/ parasite seen	E.histolytica
479	Urban	Primary Education	House wife	Married	2	No	No	NA	NA	NA	NA	No	Yes	NA	No	Never	Always	Yes	Usually	Tap water	Yes	Yes	22	36.1	No	NA	3	0	No Hemoparasite seen	NA	NA	NA	NA	Negative	NA	NA	NA	Ova/parasite seen	Hook worm	Ova/parasite seen	Hook worm	Ova/ parasite seen	Hook worm
480	Rural	Primary Education	Farmer	Married	3	No	Yes	2	Sometimes	No	Lack of space to hang	Yes	No	NA	No	Never	Always	Yes	Always	Tap water	No	Yes	25	36.7	No	NA	3	2	No Hemoparasite seen	NA	NA	NA	NA	Negative	NA	Negative	NA	Ova/parasite seen	S.mansoni	Ova/parasite seen	S.mansoni	Ova/ parasite seen	S.mansoni
481	Urban	Primary Education	House wife	Married	2	No	Yes	2	Always	Yes	NA	Yes	No	NA	No	Usually	Never	Yes	Always	Spring	No	No	24	36.8	No	NA	3	2	No Hemoparasite seen	NA	NA	NA	NA	Negative	NA	NA	NA	Ova/parasite seen	G.lamblia	Ova/parasite seen	G.lamblia	Ova/ parasite seen	G.lamblia
482	Rural	Illiterate	Merchant	Married	3	No	Yes	2	Always	Yes	NA	No	No	NA	No	Always	Never	Yes	Always	Spring	No	No	24	37	No	NA	3	1	No Hemoparasite seen	NA	NA	NA	NA	Negative	NA	Negative	NA	Ova/parasite seen	S.stercolaris	Ova/parasite seen	S.stercolaris	Ova/ parasite seen	S.stercolaris
483	Rural	Illiterate	Farmer	Married	4	No	No	NA	NA	NA	NA	Yes	No	NA	No	Always	Never	Yes	Sometimes	Well water	Yes	Yes	24	37	No	NA	3	2	No Hemoparasite seen	NA	NA	NA	NA	Negative	NA	Negative	NA	Ova/parasite seen	G.lamblia	Ova/parasite seen	G.lamblia	Ova/ parasite seen	G.lamblia
484	Rural	Illiterate	House wife	Married	6	No	Yes	2	Sometimes	No	Fear of side effects such as bad	Yes	No	NA	No	Usually	Rarelly	Yes	Always	Well water	No	No	26	36.6	No	NA	3	2	No Hemoparasite seen	NA	NA	NA	NA	Negative	NA	NA	NA	Ova/parasite seen	G.lamblia	Ova/parasite seen	G.lamblia	Ova/ parasite seen	G.lamblia
485	Rural	College or University	Government Employee	Married	4	No	No	NA	NA	NA	NA	No	No	NA	No	Always	Never	Yes	Always	Well water	No	No	27	36.7	No	NA	3	2	No Hemoparasite seen	NA	NA	NA	NA	Negative	NA	Negative	NA	No ova/parasite seen	NA	Ova/parasite seen	Hook worm	Ova/ parasite seen	Hook worm
486	Rural	Primary Education	Farmer	Married	6	No	Yes	3	usually	Yes	NA	Yes	No	NA	Yes	Never	Sometimes	Yes	Sometimes	Well water	No	No	25	36.6	No	NA	3	3	No Hemoparasite seen	NA	NA	NA	NA	Negative	NA	NA	NA	No ova/parasite seen	NA	Ova/parasite seen	Hook worm	Ova/ parasite seen	Hook worm
487	Rural	Illiterate	Farmer	Married	6	No	No	NA	NA	NA	NA	Yes	No	NA	Yes	Never	Always	No	Sometimes	Well water	Yes	No	24	36.8	No	NA	3	2	No Hemoparasite seen	NA	NA	NA	NA	Negative	NA	Negative	NA	No ova/parasite seen	NA	Ova/parasite seen	Hook worm	Ova/ parasite seen	Hook worm
488	Rural	Secondary education	Farmer	Married	2	Yes	Yes	1	Rarely	No	Old and torn to use	No	No	NA	Yes	Never	Always	No	Sometimes	Spring	Yes	No	25	36.8	No	NA	3	2	No Hemoparasite seen	NA	NA	NA	NA	Negative	NA	Negative	NA	Ova/parasite seen	G.lamblia	Ova/parasite seen	G.lamblia and Hookworm	Ova/ parasite seen	G.lamblia and Hookworm
489	Rural	Primary Education	Farmer	Married	2	No	Yes	1	Always	Yes	NA	No	No	NA	Yes	Rarely	Never	No	Never	Spring	No	No	23	36.6	No	NA	3	2	No Hemoparasite seen	NA	NA	NA	NA	Negative	NA	Negative	NA	Ova/parasite seen	G.lamblia	Ova/parasite seen	S.mansoni	Ova/ parasite seen	S.mansoni
490	Rural	Illiterate	Farmer	Married	4	No	Yes	1	Sometimes	No	Fear of side effects such as bad	No	No	NA	No	Rarely	Never	No	Always	Well water	Yes	No	21	36.7	No	NA	3	2	No Hemoparasite seen	NA	NA	NA	NA	Negative	NA	NA	NA	Ova/parasite seen	E.histolytica	Ova/parasite seen	E.histolytica	Ova/ parasite seen	E.histolytica
491	Urban	Primary Education	Farmer	Married	2	No	Yes	1	Always	Yes	NA	Yes	No	NA	No	Never	Never	No	Sometimes	Spring	Yes	No	25	36.9	No	NA	3	1	No Hemoparasite seen	NA	NA	NA	NA	Negative	NA	Negative	NA	No ova/parasite seen	NA	Ova/parasite seen	S.mansoni	Ova/ parasite seen	S.mansoni
492	Rural	Illiterate	Merchant	Married	6	Yes	Yes	1	Always	Yes	NA	No	No	NA	No	Always	Never	No	Always	Tap water	No	No	23	37	No	NA	3	2	No Hemoparasite seen	NA	NA	NA	NA	Negative	NA	Negative	NA	No ova/parasite seen	NA	Ova/parasite seen	Hook worm	Ova/ parasite seen	Hook worm
493	Urban	Primary Education	Merchant	Married	6	No	Yes	1	Always	Yes	NA	Yes	No	NA	No	Always	Never	Yes	Always	Tap water	No	No	23	37	No	NA	3	1	No Hemoparasite seen	NA	NA	NA	NA	Negative	NA	NA	NA	Ova/parasite seen	G.lamblia	Ova/parasite seen	G.lamblia	Ova/ parasite seen	G.lamblia
494	Urban	Secondary education	House wife	Married	5	No	Yes	2	usually	No	Fear of side effects such as bad	No	No	NA	No	Always	Never	Yes	Always	Tap water	No	No	24	36.7	No	NA	3	2	No Hemoparasite seen	NA	NA	NA	NA	Negative	NA	NA	NA	Ova/parasite seen	E.histolytica	Ova/parasite seen	E.histolytica	Ova/ parasite seen	E.histolytica
495	Urban	Secondary education	House wife	Married	3	No	Yes	2	Always	Yes	NA	No	No	NA	No	Never	Never	Yes	Always	Tap water	No	No	25	37	No	NA	3	2	No Hemoparasite seen	NA	NA	NA	NA	Negative	NA	NA	NA	No ova/parasite seen	NA	Ova/parasite seen	Hook worm	Ova/ parasite seen	Hook worm
496	Rural	Primary Education	Farmer	Married	3	No	Yes	1	Never	No	Lack of awareness for its benefi	No	No	NA	Yes	Always	Never	Yes	Always	Well water	No	Yes	25	37	No	NA	4	3	No Hemoparasite seen	NA	NA	NA	NA	Negative	NA	NA	NA	Ova/parasite seen	G.lamblia	Ova/parasite seen	G.lamblia and Hookworm	Ova/ parasite seen	G.lamblia and Hookworm
497	Rural	Illiterate	House wife	Married	5	No	Yes	1	Sometimes	No	Lack of awareness for its benefi	No	No	NA	No	Always	Never	Yes	Always	Well water	No	Yes	21	36.7	No	NA	4	3	No Hemoparasite seen	NA	NA	NA	NA	Negative	NA	Negative	NA	No ova/parasite seen	NA	Ova/parasite seen	H.nana	Ova/ parasite seen	H.nana
498	Rural	Primary Education	Farmer	Married	3	No	No	NA	NA	NA	NA	No	No	NA	No	Sometimes	Sometimes	No	Always	Spring	Yes	Yes	24	37.6	Yes	Fever	4	2	No Hemoparasite seen	NA	NA	NA	NA	Negative	NA	NA	NA	No ova/parasite seen	NA	Ova/parasite seen	S.mansoni	Ova/ parasite seen	S.mansoni
499	Rural	Primary Education	Merchant	Married	7	Yes	Yes	1	Sometimes	No	Fear of side effects such as bad	No	No	NA	Yes	Always	Never	Yes	Always	Well water	No	No	21	36.7	No	NA	4	3	No Hemoparasite seen	NA	NA	NA	NA	Negative	NA	NA	NA	Ova/parasite seen	S.mansoni	Ova/parasite seen	Hookworm and S.mansoni	Ova/ parasite seen	Hookworm and S.mansoni
500	Rural	Illiterate	Farmer	Married	4	No	Yes	1	Sometimes	No	Fear of side effects such as bad	No	No	NA	No	Always	Never	Yes	Always	Spring	Yes	No	26	36.9	No	NA	4	3	No Hemoparasite seen	NA	NA	NA	NA	Negative	NA	Negative	NA	Ova/parasite seen	S.mansoni	Ova/parasite seen	Hookworm and S.mansoni	Ova/ parasite seen	Hookworm and S.mansoni
501	Rural	Illiterate	House wife	Married	5	No	Yes	3	usually	Yes	NA	No	No	NA	No	Always	Never	Yes	Always	Well water	No	No	24	36.4	No	NA	4	3	No Hemoparasite seen	NA	NA	NA	NA	Negative	NA	NA	NA	Ova/parasite seen	E.histolytica	Ova/parasite seen	H.nana and E.histolytica	Ova/ parasite seen	H.nana and E.histolytica
502	Urban	College or University	Government Employee	Married	4	No	Yes	2	usually	No	Fear of side effects such as bad	No	No	NA	No	Always	Never	Yes	Always	Tap water	No	No	25	36.7	No	NA	4	2	No Hemoparasite seen	NA	NA	NA	NA	Negative	NA	Negative	NA	Ova/parasite seen	Tania species	Ova/parasite seen	Tania species	Ova/ parasite seen	Tania species
503	Rural	Illiterate	House wife	unmarried	4	Yes	Yes	2	Always	Yes	NA	Yes	No	NA	Yes	Sometimes	Sometimes	No	Sometimes	Spring	Yes	No	21	37	No	NA	4	3	No Hemoparasite seen	NA	NA	NA	NA	Negative	NA	Negative	NA	No ova/parasite seen	NA	Ova/parasite seen	S.mansoni	Ova/ parasite seen	S.mansoni
504	Urban	Primary Education	House wife	Married	5	No	Yes	1	Always	Yes	NA	No	No	NA	Yes	Usually	Never	Yes	Always	Spring	No	No	24	36.7	No	NA	4	2	No Hemoparasite seen	NA	NA	NA	NA	Negative	NA	Negative	NA	Ova/parasite seen	G.lamblia	Ova/parasite seen	G.lamblia	Ova/ parasite seen	G.lamblia
505	Rural	Illiterate	Farmer	Married	5	No	Yes	2	Sometimes	No	Fear of side effects such as bad	No	No	NA	Yes	Rarely	Sometimes	Yes	Sometimes	Well water	No	No	21	36.7	No	NA	4	3	No Hemoparasite seen	NA	NA	NA	NA	Negative	NA	NA	NA	Ova/parasite seen	E.histolytica	Ova/parasite seen	Ehistolytica and Hookworm	Ova/ parasite seen	Ehistolytica and Hookworm
506	Rural	Illiterate	Farmer	Married	5	No	No	NA	NA	NA	NA	Yes	No	NA	Yes	Sometimes	Sometimes	No	Sometimes	Spring	Yes	No	22	36.3	No	NA	4	2	No Hemoparasite seen	NA	NA	NA	NA	Negative	NA	NA	NA	Ova/parasite seen	S.mansoni	Ova/parasite seen	Hookworm and S.mansoni	Ova/ parasite seen	Hookworm and S.mansoni
507	Rural	Illiterate	House wife	Married	5	No	Yes	3	Always	Yes	NA	Yes	No	NA	No	Sometimes	Sometimes	No	Sometimes	Well water	Yes	No	26	36.4	No	NA	4	3	No Hemoparasite seen	NA	NA	NA	NA	Negative	NA	NA	NA	Ova/parasite seen	S.mansoni	Ova/parasite seen	Hookworm and S.mansoni	Ova/ parasite seen	Hookworm and S.mansoni
508	Urban	Secondary education	Merchant	Married	5	No	Yes	1	Sometimes	No	Fear of side effects such as bad	No	No	NA	No	Never	Always	Yes	Always	Tap water	Yes	No	22	37	No	NA	4	3	No Hemoparasite seen	NA	NA	NA	NA	Negative	NA	NA	NA	Ova/parasite seen	Hook worm	Ova/parasite seen	Hookworm and S.mansoni	Ova/ parasite seen	Hookworm and S.mansoni
509	Rural	Illiterate	Farmer	Married	4	No	No	NA	NA	NA	NA	No	No	NA	No	Never	Sometimes	Yes	Always	Well water	No	No	23	36.7	No	NA	4	3	No Hemoparasite seen	NA	NA	NA	NA	Negative	NA	NA	NA	Ova/parasite seen	G.lamblia	Ova/parasite seen	G.lamblia and Hookworm	Ova/ parasite seen	G.lamblia and Hookworm
510	Rural	Illiterate	Farmer	Married	6	No	No	NA	NA	NA	NA	No	No	NA	No	Sometimes	Sometimes	No	Usually	Spring	Yes	No	24	36.8	No	NA	4	3	No Hemoparasite seen	NA	NA	NA	NA	Negative	NA	NA	NA	No ova/parasite seen	NA	Ova/parasite seen	H.nana	Ova/ parasite seen	H.nana
511	Rural	Illiterate	Farmer	Married	4	No	No	NA	NA	NA	NA	No	No	NA	No	Sometimes	Sometimes	No	Usually	Spring	Yes	No	24	37.1	No	NA	4	2	No Hemoparasite seen	NA	NA	NA	NA	Negative	NA	Negative	NA	Ova/parasite seen	Hook worm	Ova/parasite seen	Hook worm	Ova/ parasite seen	Hook worm
512	Rural	Illiterate	Farmer	Married	5	No	Yes	1	Never	No	Lack of awareness for its benefi	No	No	NA	No	Always	Never	No	Usually	Tap water	Yes	No	22	36.9	No	NA	4	3	No Hemoparasite seen	NA	NA	NA	NA	Negative	NA	Negative	NA	No ova/parasite seen	NA	Ova/parasite seen	Hook worm	Ova/ parasite seen	Hook worm
513	Rural	Illiterate	House wife	Married	4	No	Yes	1	usually	No	Fear of side effects such as bad	No	No	NA	No	Always	Never	Yes	Always	Tap water	No	No	23	36.7	No	NA	4	3	No Hemoparasite seen	NA	NA	NA	NA	Negative	NA	NA	NA	No ova/parasite seen	NA	Ova/parasite seen	H.nana	Ova/ parasite seen	H.nana
514	Rural	College or University	House wife	Married	4	No	Yes	2	usually	No	Fear of side effects such as bad	No	No	NA	No	Usually	Never	Yes	Always	Tap water	No	No	24	37.3	No	NA	4	2	No Hemoparasite seen	NA	NA	NA	NA	Negative	NA	NA	NA	Ova/parasite seen	Hook worm	Ova/parasite seen	Hookworm and S.mansoni	Ova/ parasite seen	Hookworm and S.mansoni
515	Rural	Primary Education	House wife	Married	4	No	Yes	2	Sometimes	No	Lack of awareness for its benefi	No	No	NA	No	Sometimes	Sometimes	Yes	Usually	Tap water	Yes	No	25	36.3	No	NA	4	2	No Hemoparasite seen	NA	NA	NA	NA	Negative	NA	NA	NA	Ova/parasite seen	S.mansoni	Ova/parasite seen	S.mansoni	Ova/ parasite seen	S.mansoni
516	Rural	Illiterate	Farmer	Married	6	No	Yes	3	Always	Yes	NA	Yes	No	NA	Yes	Always	Never	Yes	Always	Well water	No	Yes	26	36.7	No	NA	5	4	No Hemoparasite seen	NA	NA	NA	NA	Negative	NA	NA	NA	Ova/parasite seen	E.histolytica	Ova/parasite seen	E.histolytica and S.mansoni	Ova/ parasite seen	E.histolytica and S.mansoni
517	Rural	Illiterate	Merchant	Married	6	No	Yes	2	usually	Yes	NA	Yes	No	NA	No	Always	Never	Yes	Always	Well water	No	Yes	25	36.9	No	NA	5	3	No Hemoparasite seen	NA	NA	NA	NA	Negative	NA	NA	NA	Ova/parasite seen	A.Lumbricoides	Ova/parasite seen	A.Lumbricoides	Ova/ parasite seen	A.Lumbricoides
518	Rural	Illiterate	House wife	Married	6	No	Yes	1	Sometimes	No	Fear of side effects such as bad	No	No	NA	No	Always	Never	Yes	Always	Well water	Yes	Yes	25	36.6	No	NA	5	4	No Hemoparasite seen	NA	NA	NA	NA	Negative	NA	NA	NA	No ova/parasite seen	NA	Ova/parasite seen	H.nana	Ova/ parasite seen	H.nana
519	Rural	Primary Education	Merchant	Married	4	No	Yes	3	Sometimes	Yes	NA	Yes	No	NA	No	Always	Never	Yes	Always	Well water	No	Yes	25	37.2	No	NA	5	3	No Hemoparasite seen	NA	NA	NA	NA	Negative	NA	Negative	NA	Ova/parasite seen	E.histolytica	Ova/parasite seen	Ehistolytica and Hookworm	Ova/ parasite seen	Ehistolytica and Hookworm
520	Rural	Illiterate	House wife	Married	6	No	Yes	3	usually	Yes	NA	No	Yes	NA	Yes	Never	Sometimes	No	Rarelly	Spring	Yes	Yes	23	36.7	No	NA	5	4	No Hemoparasite seen	NA	NA	NA	NA	Negative	NA	Negative	NA	Ova/parasite seen	G.lamblia	Ova/parasite seen	G.lamblia	Ova/ parasite seen	G.lamblia
521	Rural	Illiterate	Merchant	Married	7	No	No	NA	NA	NA	NA	No	No	NA	No	Sometimes	Never	Yes	Always	Spring	No	Yes	22	37.1	No	NA	5	4	No Hemoparasite seen	NA	NA	NA	NA	Negative	NA	Negative	NA	Ova/parasite seen	Hook worm	Ova/parasite seen	Hook worm	Ova/ parasite seen	Hook worm
522	Rural	Illiterate	Farmer	Married	7	No	Yes	1	Never	No	Fear of side effects such as bad	No	No	NA	No	Never	Sometimes	Yes	Sometimes	Well water	No	Yes	24	37	No	NA	5	4	No Hemoparasite seen	NA	NA	NA	NA	Negative	NA	NA	NA	No ova/parasite seen	NA	Ova/parasite seen	Hook worm	Ova/ parasite seen	Hook worm
523	Rural	Illiterate	Farmer	Married	6	No	No	NA	NA	NA	NA	No	No	NA	No	Never	Usually	No	Sometimes	Spring	Yes	Yes	20	36.5	No	NA	5	4	No Hemoparasite seen	NA	NA	NA	NA	Negative	NA	NA	NA	Ova/parasite seen	E.histolytica	Ova/parasite seen	H.nana and E.histolytica	Ova/ parasite seen	H.nana and E.histolytica
524	Rural	Illiterate	House wife	Married	6	No	No	NA	NA	NA	NA	No	No	NA	No	Usually	Rarelly	Yes	Always	Tap water	Yes	Yes	25	36.7	No	NA	5	4	No Hemoparasite seen	NA	NA	NA	NA	Negative	NA	NA	NA	Ova/parasite seen	H.nana	Ova/parasite seen	H.nana	Ova/ parasite seen	H.nana
525	Rural	Illiterate	Farmer	Married	4	Yes	Yes	2	Always	Yes	NA	Yes	No	NA	No	Always	Never	Yes	Always	Well water	Yes	No	22	36.5	No	NA	5	3	No Hemoparasite seen	NA	NA	NA	NA	Negative	NA	Negative	NA	No ova/parasite seen	NA	Ova/parasite seen	S.mansoni	Ova/ parasite seen	S.mansoni
526	Rural	Illiterate	House wife	Married	6	No	No	NA	NA	NA	NA	No	No	NA	No	Usually	Sometimes	No	Usually	Spring	Yes	No	23	36.7	No	NA	5	2	No Hemoparasite seen	NA	NA	NA	NA	Negative	NA	Negative	NA	Ova/parasite seen	H.nana	Ova/parasite seen	H.nana	Ova/ parasite seen	H.nana
527	Urban	College or University	House wife	Married	6	No	Yes	1	Never	No	Fear of side effects such as bad	Yes	No	NA	No	Always	Never	No	Always	Well water	No	No	25	36.9	No	NA	5	4	No Hemoparasite seen	NA	NA	NA	NA	Negative	NA	NA	NA	Ova/parasite seen	E.histolytica	Ova/parasite seen	E.histolytica	Ova/ parasite seen	E.histolytica
528	Rural	Illiterate	Farmer	Married	6	No	Yes	2	Sometimes	No	Fear of side effects such as bad	No	No	NA	No	Never	Always	No	Sometimes	Spring	Yes	No	22	36.7	No	NA	5	4	No Hemoparasite seen	NA	NA	NA	NA	Negative	NA	Negative	NA	No ova/parasite seen	NA	Ova/parasite seen	Hookworm and A.lumbricoide	Ova/ parasite seen	Hookworm and A.lumbricoide
529	Rural	Illiterate	Farmer	divorced	4	No	Yes	2	usually	Yes	NA	No	No	NA	No	Always	Never	No	Always	Tap water	No	No	26	36.8	No	NA	5	2	No Hemoparasite seen	NA	NA	NA	NA	Negative	NA	NA	NA	No ova/parasite seen	NA	Ova/parasite seen	H.nana and Hookworm	Ova/ parasite seen	H.nana and Hookworm
530	Rural	Illiterate	Farmer	Married	4	No	Yes	1	Sometimes	No	Fear of side effects such as bad	Yes	No	NA	No	Usually	Never	Yes	Always	Tap water	No	No	23	37.1	No	NA	5	3	No Hemoparasite seen	NA	NA	NA	NA	Negative	NA	Negative	NA	Ova/parasite seen	S.mansoni	Ova/parasite seen	Hookworm and S.mansoni	Ova/ parasite seen	Hookworm and S.mansoni
531	Rural	Primary Education	Farmer	Married	6	No	Yes	1	Sometimes	No	Fear of side effects such as bad	No	No	NA	No	Sometimes	Sometimes	No	Always	Tap water	No	No	24	36.7	No	NA	5	4	No Hemoparasite seen	NA	NA	NA	NA	Negative	NA	Negative	NA	No ova/parasite seen	NA	Ova/parasite seen	Hook worm	Ova/ parasite seen	Hook worm
532	Rural	Illiterate	Farmer	Married	6	No	Yes	2	Sometimes	Yes	NA	No	No	NA	No	Never	Always	No	Never	Spring	Yes	No	23	37.7	Yes	Fever and headache	6	4	No Hemoparasite seen	NA	NA	NA	NA	Negative	NA	Negative	NA	Ova/parasite seen	E.histolytica	Ova/parasite seen	E.histolytica	Ova/ parasite seen	E.histolytica
533	Rural	Illiterate	Farmer	Married	7	No	Yes	2	Always	Yes	NA	No	No	NA	No	Never	Rarelly	No	Usually	Tap water	Yes	No	23	36.7	No	NA	7	5	No Hemoparasite seen	NA	NA	NA	NA	Negative	NA	NA	NA	No ova/parasite seen	NA	Ova/parasite seen	Hook worm	Ova/ parasite seen	Hook worm
534	Rural	Illiterate	House wife	Married	9	No	Yes	2	Never	No	Lack of awareness for its benefi	Yes	No	NA	No	Never	Sometimes	Yes	Rarelly	Well water	Yes	Yes	22	36.7	No	NA	8	7	No Hemoparasite seen	NA	NA	NA	NA	Negative	NA	NA	NA	No ova/parasite seen	NA	Ova/parasite seen	A.Lumbricoides	Ova/ parasite seen	A.Lumbricoides
535	Rural	Illiterate	Farmer	Married	9	No	Yes	4 and above	Sometimes	No	Fear of side effects such as bad	No	Yes	NA	No	Sometimes	Usually	No	Rarelly	Spring	Yes	No	20	37.6	Yes	Fever and headache	8	7	No Hemoparasite seen	NA	NA	NA	NA	Negative	NA	NA	NA	Ova/parasite seen	S.mansoni	Ova/parasite seen	S.mansoni	Ova/ parasite seen	S.mansoni
536	Rural	Illiterate	Farmer	Married	8	No	Yes	4 and above	usually	Yes	NA	No	No	NA	Yes	Rarely	Sometimes	No	Usually	Spring	Yes	No	25	36.5	No	NA	9	8	No Hemoparasite seen	NA	NA	NA	NA	Negative	NA	NA	NA	Ova/parasite seen	H.nana	Ova/parasite seen	H.nana and Hookworm	Ova/ parasite seen	H.nana and Hookworm
537	Rural	Illiterate	House wife	Married	2	No	No	NA	NA	NA	NA	No	No	NA	No	Sometimes	Sometimes	No	Sometimes	Spring	No	No	23	36.7	No	NA	9	8	No Hemoparasite seen	NA	NA	NA	NA	Negative	NA	NA	NA	Ova/parasite seen	G.lamblia	Ova/parasite seen	G.lamblia, Hookworm and S.manson	Ova/ parasite seen	G.lamblia, Hookworm and S.manson
538	Rural	Illiterate	Farmer	Married	8	No	Yes	1	Always	No	Fear of side effects such as bad	Yes	No	NA	No	Never	Always	Yes	Usually	Spring	Yes	No	26	36.9	No	NA	9	5	No Hemoparasite seen	NA	NA	NA	NA	Negative	NA	NA	NA	Ova/parasite seen	E.histolytica	Ova/parasite seen	E.histolytica	Ova/ parasite seen	E.histolytica
